# Supplementary material for: Conformational changes in protein kinase A along its activation cycle are rooted in the folding energetics of cyclic-nucleotide binding domains
Source: J Biol Chem. 2023 May 6;299(6):104790. doi: 10.1016/j.jbc.2023.104790 (PMC10279917; doi:10.1016/j.jbc.2023.104790)
Supplement: Source Data file [file mmc2.xlsx]

## Sheet: WT vs W260A R sub-Fig 1 and 3
Apo WT R subunit CNB-A				Apo WT R subunit CNB-B				Apo W260A R subunit CNB-A				Apo W260A R subunit CNB-B				cAMP bound WT R subunit CNB-A				cAMP bound W260A R subunit CNB-B				cAMP bound W260A R subunit CNB-A				cAMP bound W260A R subunit CNB-B				C subunit bound WT R subunit CNB-A				C subunit bound WT R subunit CNB-B				C subunit bound W260A R subunit CNB-A				C subunit bound W260A R subunit CNB-B
Extension (nm)	Force (pN)	ΔLc (nm)		Extension (nm)	Force (pN)	ΔLc (nm)		Extension (nm)	Force (pN)	ΔLc (nm)		Extension (nm)	Force (pN)	ΔLc (nm)		Extension (nm)	Force (pN)	ΔLc (nm)		Extension (nm)	Force (pN)	ΔLc (nm)		Extension (nm)	Force (pN)	ΔLc (nm)		Extension (nm)	Force (pN)	ΔLc (nm)		Extension (nm)	Force (pN)	ΔLc (nm)		Extension (nm)	Force (pN)	ΔLc (nm)		Extension (nm)	Force (pN)	ΔLc (nm)		Extension (nm)	Force (pN)	ΔLc (nm)
24.4137	10.7155	46.1133		27.1461	9.73099	52.9543		23.6623	13.76	42.5235		27.0778	10.7747	49.7784		16.5192	19.4163	25.6243		29.0059	10.3756	58.9067		21.8446	17.362	34.3027		21.7995	13.6196	41.7659		28.7008	18.6998	48.1763		29.7594	16.0492	51.8171		29.585	22.2952	45.2108		29.6553	15.1311	52.5624
24.3226	11.5279	44.6675		25.7328	9.46369	50.9981		18.6032	11.5974	36.5784		26.4164	11.9389	46.7612		16.8149	19.6464	25.9768		29.9313	10.5674	60.0865		19.6057	17.377	30.9609		20.7134	13.6011	40.047		26.0884	13.5835	48.6682		32.6132	15.4884	56.7459		30.7283	23.402	46.3252		27.9079	12.3592	53.2802
22.5218	9.99719	44.0405		25.5942	9.21215	51.3475		22.9396	11.4588	44.1149		22.4667	10.5642	42.0763		16.816	18.5802	26.3431		30.9499	10.9182	61.0811		21.1246	16.8791	33.4853		21.6775	14.4133	40.8194		28.7493	19.7647	47.5872		31.9925	16.512	54.7729		29.1738	20.4007	45.547		28.359	16.3905	49.3935
24.6016	10.1022	47.5707		24.4164	9.74041	47.9687		22.7827	11.2185	44.2091		22.8364	9.28363	45.1342		16.8258	20.147	25.8361		30.6827	11.0859	60.263		20.241	17.228	31.9824		29.0109	13.75	53.1359		29.3026	17.3718	50.0113		30.6537	16.9779	52.3415		29.2455	19.5981	46.0908		30.029	13.3024	55.3694
24.0805	11.5252	44.2642		25.5518	9.04777	51.692		18.0361	13.2071	34.0115		24.5229	11.6228	44.0245		16.9527	18.7861	26.4693		31.549	11.2731	61.3538		19.4499	18.0719	30.4123		29.3772	13.8286	53.6262		27.6749	17.6114	47.4124		29.117	16.6497	50.3116		20.2829	21.1228	32.5768		29.7246	14.6789	53.1634
24.8271	8.30607	52.3865		17.4589	9.33183	36.0017		14.3308	7.28049	36.1736		29.2232	7.23113	64.3687		17.0172	18.0073	26.8532		28.1294	11.3522	55.3497		19.3624	17.1588	30.7039		23.3497	12.7898	45.194		30.8104	16.3709	53.1172		20.4091	18.184	36.3316		27.7462	20.3252	43.5443		27.997	12.6677	52.9632
24.5351	10.3505	46.973		23.4344	8.31293	49.6474		19.1505	11.7129	37.3659		27.3624	10.8801	50.0822		17.0352	20.1464	26.1361		32.4281	11.3745	62.6439		21.3127	16.2901	34.105		17.4432	12.9038	35.4297		28.3823	17.432	48.591		32.7352	18.594	54.145		28.2903	18.8343	45.1557		28.7368	14.6439	51.6603
24.0101	11.0551	44.8527		29.2389	10.4055	55.1827		29.2741	12.8155	52.7182		22.9413	10.6874	42.7145		17.0799	17.1379	27.3037		30.3605	11.4351	58.9966		19.8363	17.3588	31.3133		27.6687	13.5249	51.273		29.3668	20.1338	48.2609		27.8693	16.2528	48.7635		28.6565	20.4924	44.763		28.6707	11.883	55.32
24.3672	10.8513	45.8003		24.2837	8.46137	50.8685		17.798	10.8621	36.114		19.3277	6.00232	48.4704		17.1582	17.3081	27.3472		30.4576	11.4537	59.1216		20.2984	16.5616	32.4162		20.1961	13.6478	39.175		26.8411	13.6445	49.8019		30.5896	15.801	53.3236		25.4706	12.3699	46.586		26.5249	11.4304	52.4769
20.4716	8.37896	43.6935		28.3622	9.76101	55.0838		23.4304	8.67955	50.5458		27.7998	10.0061	52.6028		17.1733	15.9723	27.9909		30.8952	11.4814	59.8151		20.1111	18.0265	31.4045		21.5058	13.6709	41.243		27.0418	17.5789	46.4942		28.921	16.742	49.9414		26.0862	22.1831	40.3564		28.3343	9.86672	58.9386
26.3024	11.1791	48.5961		27.4575	9.50455	54.0603		22.1195	12.7552	41.0987		22.8052	9.58937	44.4337		17.1792	19.499	26.5518		26.2122	11.6582	51.5584		20.5091	18.0161	31.9957		28.9175	14.1099	52.551		27.2826	17.168	47.1523		28.2852	14.5212	51.082		29.2888	22.0867	44.8903		30.0453	14.776	53.5558
23.6559	9.70038	46.6725		29.3182	9.91356	56.4496		27.2911	11.8219	50.9265		20.2761	8.67181	41.6607		17.2198	18.2677	27.0521		32.5767	11.6926	62.2497		18.9004	18.3675	29.477		28.522	13.1755	53.11		29.6439	22.5012	47.4342		30.0885	19.6433	49.594		27.7159	16.1003	46.2319		29.0559	13.8159	53.1315
24.9562	9.76211	48.9046		23.59	9.53235	46.9111		27.2009	11.9323	50.5962		16.2221	5.72974	42.4176		17.2651	20.1777	26.4543		30.15	11.77	58.0064		19.613	17.119	31.0967		25.015	11.8038	49.3103		29.2478	18.9837	48.7898		31.7397	19.4437	52.1031		25.996	15.5084	44.1002		29.0778	13.3879	53.7138
23.414	10.3409	45.0044		31.7742	9.4776	62.0621		24.0702	12.8277	44.2035		24.9965	9.83544	47.9141		17.2659	17.8881	27.268		25.9554	11.9012	50.7385		18.1116	18.1616	28.4036		20.0526	14.1761	38.4656		27.7876	16.4057	48.5147		30.592	15.9135	53.2133		29.6031	20.8385	45.9308		29.4746	13.1764	54.6426
27.4302	9.58053	53.8324		22.6677	10.2133	43.9083		24.1417	12.5457	44.663		25.7193	10.2991	48.2869		17.2714	19.8452	26.5698		28.2218	12.0394	54.3117		21.6005	16.702	34.302		27.5675	13.918	50.6395		26.7202	15.1608	47.9892		30.1202	14.6172	53.8488		28.3509	17.929	45.8249		28.62	13.6682	52.6215
24.1776	10.0104	46.9891		24.4864	10.3457	46.8952		25.1558	12.6679	46.1722		27.3289	9.48924	52.9456		17.2776	20.4267	26.3966		28.6834	12.0548	55.0549		20.2488	15.7267	32.8264		20.3594	13.1826	39.889		28.0258	18.7043	47.191		29.0827	14.4432	52.4226		28.0843	18.8146	44.8686		28.3298	12.5316	53.7116
25.0104	11.2738	46.2269		27.6743	10.4347	52.3633		24.4904	12.7794	44.9483		25.455	9.50884	49.4587		17.308	19.9835	26.5805		28.1365	12.0627	54.1329		20.612	18.0886	32.1142		22.7738	13.0329	43.9652		27.9494	17.7312	47.7344		31.4936	18.2583	52.5758		28.9215	19.7575	45.5379		27.4594	11.0415	54.7954
23.684	11.1377	44.1609		24.9993	8.68364	51.624		23.7303	13.2099	43.211		23.2457	9.01547	46.4969		17.3209	16.9613	27.7425		26.0839	12.0952	50.6567		20.1466	16.6208	32.1581		22.0644	14.1698	41.6499		28.3834	18.4464	47.8807		28.0897	15.6764	49.6166		27.4275	19.2772	43.6505		28.7257	15.5855	50.6763
24.2631	9.5725	48.0569		26.1517	8.11891	55.5919		23.5655	11.5521	45.0416		27.8108	10.8298	50.9487		17.3762	18.3501	27.2498		33.1228	12.1634	62.2676		20.9524	18.2873	32.5244		18.666	13.5592	36.8045		28.9659	20.8869	47.2728		32.0651	20.5685	51.8686		24.5725	12.7599	44.614		30.6961	13.5744	56.0656
24.4962	11.4435	45.0845		24.7031	8.55104	51.4213		22.6588	11.92	43.0084		25.7511	9.65745	49.674		17.3807	15.6559	28.4717		28.053	12.1792	53.8052		20.9665	15.2376	34.2445		20.2992	14.1494	38.8798		27.0736	16.2947	47.5286		28.5863	13.8595	52.325		30.2249	25.1598	44.9487		27.1782	13.947	49.9813
23.7402	10.2302	45.7847		25.5152	8.47422	53.221		22.414	10.7818	44.2599		24.6877	10.0312	46.9651		17.3836	18.2972	27.2806		26.9177	12.1859	51.9084		21.5629	16.5302	34.3435		28.5029	12.9189	53.4337		26.0789	24.9057	41.558		27.1945	18.7918	45.9171		29.273	20.4218	45.6822		28.6771	12.4407	54.4266
25.7292	11.4075	47.2389		26.2116	8.16283	55.5565		22.975	11.5355	44.0703		25.1329	9.04924	49.9586		17.4137	19.1863	26.9999		25.529	12.2059	49.5663		16.529	15.2825	27.3637		27.7887	13.7096	51.2353		23.9332	14.0679	44.7082		36.8525	16.466	62.1546		28.1323	19.0104	44.8209		29.2671	14.1982	52.9951
23.5502	10.9141	44.2811		24.3051	9.1945	48.9944		23.8698	12.6007	44.1501		26.6751	10.2256	50.1248		17.4289	17.8631	27.5209		25.602	12.2356	49.6464		20.8668	16.3433	33.3992		28.1223	13.2258	52.3955		27.3316	16.7636	47.5377		30.7969	17.5099	52.119		28.0224	17.8242	45.407		29.0706	14.1379	52.7598
24.5372	10.6407	46.4586		27.5626	9.33677	54.6848		23.913	12.1858	44.7506		26.074	9.87999	49.7726		17.4789	20.0281	26.8105		27.6668	12.3276	52.9339		20.0259	15.8984	32.3813		28.3859	13.2236	52.8214		31.0543	20.4406	50.499		22.3739	9.87981	48.1478		28.4284	19.3635	45.0483		27.5329	11.0004	54.998
23.5318	8.98236	48.0554		24.179	7.69463	53.1015		23.1553	12.2535	43.4041		26.4152	10.39	49.3375		17.4909	20.6926	26.6214		32.4366	12.3764	60.7418		21.7176	16.0583	34.861		22.8732	12.2823	45.0558		28.9271	15.7801	50.7982		24.6676	17.9193	42.7565		28.5375	13.1028	50.6362		32.8481	19.4037	53.7288
22.1666	9.00385	45.443		25.6529	10.1517	49.345		22.7834	11.9365	43.1882		25.1362	8.97298	50.1623		17.4938	18.6943	27.2902		24.6017	12.3769	47.7872		20.759	16.4265	33.1908		20.8408	11.8971	42.1684		27.4353	17.3559	47.2392		37.0619	19.4918	59.7629		30.4028	24.0068	45.6276		27.0787	11.3871	53.4925
24.898	10.1842	47.9379		27.7811	9.33717	55.0889		22.5821	11.613	43.2934		27.6023	11.1883	49.9524		17.554	16.3854	28.3636		31.9874	12.3888	59.9792		21.8985	16.1815	35.0615		17.2556	12.2793	35.7413		31.6881	20.7604	51.2141		30.2199	17.2609	51.4608		27.9945	19.95	44.0949		27.1895	11.5221	53.4444
24.8184	10.7912	46.6895		29.1043	10.743	54.2454		23.0507	11.3037	44.5387		23.3759	7.83607	49.9917		17.5812	17.2899	27.9857		28.1642	12.3915	53.6509		19.4735	17.78	30.5775		29.1597	12.7294	54.7801		25.7063	14.5437	47.0171		32.8311	15.929	56.611		27.9166	16.9701	45.8538		29.6584	14.4232	53.3517
25.5847	10.9976	47.6666		24.8123	8.06767	53.1041		22.4056	9.43148	46.7875		24.7686	9.28317	48.7178		17.5814	16.2061	28.4955		27.1432	12.3951	51.9636		20.8535	15.6337	33.8088		21.8006	13.06	42.3574		28.7191	19.1964	47.8884		31.407	15.5149	54.8662		27.7324	17.3256	45.3201		28.9176	13.6643	53.0972
23.8611	11.0559	44.5957		25.7776	8.16394	54.7019		23.5357	10.8355	46.1169		24.8524	10.2328	46.8738		17.59	19.6016	27.1101		26.1464	12.4127	50.2915		20.3563	16.4771	32.5525		27.4637	12.1574	52.8602		27.4721	17.9552	46.8685		28.3488	19.0346	47.4477		27.3367	17.4802	44.6244		28.7627	14.7762	51.5557
25.6344	11.0389	47.6784		26.8864	8.18222	56.8182		24.185	8.86565	51.4769		22.1337	8.73394	45.068		17.5906	19.6054	27.1109		30.458	12.4267	57.3848		16.2172	16.5955	26.2465		25.1674	11.659	49.7928		31.7549	22.3753	50.4476		29.2562	18.7424	48.9585		29.431	22.7184	44.8068		28.1055	12.2775	53.7315
24.6444	11.1171	45.8437		23.919	7.55069	53.0802		24.4543	12.6498	45.0439		25.7047	8.452	52.6815		17.6643	17.183	28.1557		27.5596	12.4323	52.591		21.0022	17.8383	32.8094		26.2501	12.3123	50.6047		26.8439	19.0142	45.2739		24.7736	7.40011	60.1689		29.5733	21.9466	45.3532		28.0967	12.4003	53.5306
25.3757	11.1103	47.1182		28.0171	9.99834	53.91		22.8305	12.6011	42.4424		24.4829	8.44596	50.3349		17.6723	19.1638	27.3828		32.2407	12.4658	60.2684		19.4383	17.0006	30.8956		34.5379	10.8888	67.3683		29.9142	21.1322	48.4895		30.9623	18.4473	51.6588		29.0897	19.4477	45.9522		28.4431	14.1098	51.8005
24.3538	10.7448	45.9526		26.6357	9.79303	51.8856		24.3242	12.8148	44.6328		25.2401	9.17758	49.8418		17.6729	18.6459	27.5718		31.7795	12.5107	59.4292		20.2761	15.8922	32.7679		29.4869	13.5072	54.2152		30.0887	21.3159	48.6403		30.9812	18.1347	51.9146		26.2571	19.7128	41.725		29.5908	14.7844	52.8388
25.2191	10.891	47.2144		25.521	8.28918	53.794		24.5799	11.6808	46.5719		25.9118	10.643	47.9814		17.6812	18.4875	27.6445		28.4235	12.5302	53.8747		20.8424	16.7011	33.1615		25.8225	12.821	49.1957		28.1829	16.3337	49.1718		26.1057	12.0732	50.7269		28.1507	16.5938	46.4968		30.6937	16.0511	53.2386
25.873	11.3471	47.5811		24.8192	8.91282	50.6596		23.7921	12.315	44.3798		24.823	9.3167	48.7373		17.7109	19.2223	27.415		27.2252	12.6155	51.774		21.2014	15.8983	34.1745		24.4965	13.0513	46.7399		28.382	18.6127	47.7667		35.0579	17.8916	58.1186		29.573	18.8735	47.0041		29.8825	15.744	52.2988
24.8237	9.26594	49.7841		23.4399	9.52292	46.6531		23.3701	10.6668	46.1176		26.5255	9.9546	50.4238		17.7583	19.6642	27.3332		28.8892	12.6253	54.4889		21.2221	15.5821	34.4056		19.6974	13.6094	38.4081		31.6665	21.0435	51.0235		32.5148	19.7752	53.0015		28.3725	20.2588	44.4782		28.8228	15.6041	50.8096
22.7656	7.79646	49.9005		25.9004	8.93568	52.6423		25.0115	12.458	46.2084		25.9444	8.98734	51.6455		17.7665	18.1158	27.9165		25.6911	12.6318	49.2302		19.8769	17.0442	31.5286		20.5644	13.1444	40.2597		28.1079	18.698	47.3109		29.3333	16.0247	51.1922		27.3521	18.7216	43.8589		28.9194	15.9366	50.6394
22.9275	9.43725	45.8901		28.708	9.76191	55.7112		20.643	9.78621	42.847		26.5307	9.53849	51.3665		17.7707	18.7595	27.6702		28.9519	12.6584	54.5471		21.6204	16.8225	34.2597		21.9789	12.8211	42.9183		25.1776	15.9162	44.9559		30.0032	14.8492	53.4068		29.0153	18.9174	46.1649		29.454	14.0937	53.4167
25.2281	10.9279	47.1646		27.7857	10.254	52.9336		23.9858	12.0567	45.0439		24.8449	8.77155	50.133		17.7738	18.8716	27.6345		26.8774	12.6753	51.1189		21.9689	16.0477	35.2486		25.6405	13.2527	48.3457		27.8716	19.241	46.6323		31.8961	18.8308	52.7486		27.6579	17.6962	44.9547		29.4834	15.7664	51.6645
23.6863	10.7233	44.8278		28.5804	9.30417	56.6514		22.6528	10.7743	44.6836		25.4519	8.36725	52.4458		17.7766	14.9153	29.5034		29.3692	12.6906	55.1863		21.3279	16.8041	33.8307		29.9271	12.5818	56.2667		29.8421	19.9627	49.0406		29.4667	15.6876	51.7102		28.6516	20.3813	44.8136		30.2087	16.8357	51.7992
25.0622	10.3222	47.9657		26.9463	9.94885	52.0899		23.7779	12.1204	44.6075		27.3799	10.4218	50.9795		17.7919	20.1623	27.2168		30.0119	12.7074	56.2122		20.7121	15.8416	33.4638		26.0184	12.9614	49.3303		29.5404	21.7318	47.6558		31.6734	18.4458	52.7006		28.2525	18.9421	45.0415		29.3234	16.2601	50.9677
22.6736	10.8396	42.8734		26.3578	8.73852	54.056		25.0067	11.9116	46.9518		26.5728	9.94896	50.5179		17.7937	18.4871	27.8092		27.1565	12.7158	51.5173		21.5625	15.4868	34.9923		30.0419	13.1559	55.5964		33.6303	22.7755	52.8719		25.0279	20.3272	41.9449		27.812	17.0208	45.6629		34.9964	17.258	58.5901
24.2397	11.5195	44.542		26.0623	7.49905	57.6821		23.3607	11.9144	44.1923		25.5874	9.02363	50.8779		17.7961	19.7618	27.3522		24.5017	12.7839	47.0847		20.8405	16.6845	33.1686		29.8541	12.7163	55.9353		27.4972	16.0776	48.3535		31.1377	17.4096	52.7112		28.4913	20.8794	44.331		28.8377	15.9279	50.5302
23.1361	9.81928	45.487		24.2839	7.50673	53.9931		24.7161	12.722	45.3842		27.6261	10.8315	50.6277		17.7965	20.3647	27.1572		26.5718	12.7892	50.4606		21.8056	16.4892	34.7307		28.5714	13.3692	52.9244		27.2268	15.2433	48.6976		31.68	14.3422	56.6257		27.6625	19.2896	43.9782		28.9933	15.7075	50.9696
22.9567	8.01671	49.5861		24.8937	8.54031	51.8182		25.2768	13.4632	45.4245		26.5916	9.8259	50.8261		17.8022	19.2417	27.5434		29.0847	12.7943	54.5591		22.2475	16.7075	35.2701		24.5226	12.1258	48.0057		28.5702	19.2174	47.6587		27.4837	13.4559	51.0663		28.5599	19.8048	44.9912		30.3056	18.2529	50.8308
24.7853	11.1998	45.9597		27.6007	8.88874	55.9877		23.7624	11.2237	45.881		25.6096	9.15299	50.5965		17.8141	16.8322	28.5411		30.2211	12.8046	56.4071		21.0035	15.8859	33.883		24.0368	11.3125	48.4306		30.9452	19.237	51.0874		30.2731	17.9349	51.0154		28.605	20.655	44.6067		29.7266	17.2	50.7784
22.8347	9.82151	44.9416		24.5652	8.61055	50.9888		24.1648	12.8512	44.3291		25.6026	9.97564	48.7194		17.8514	17.5638	28.2704		29.9707	12.837	55.943		17.1545	16.7254	27.6008		22.3334	12.987	43.3063		28.3324	15.4608	50.1882		29.464	15.619	51.7773		27.6287	16.3878	45.8691		30.7567	17.8832	51.7748
27.1229	8.20099	57.2272		30.9004	9.37863	60.7355		23.9371	11.6426	45.5403		22.313	8.10266	47.0705		17.8885	18.2854	28.026		27.3832	12.8385	51.7193		21.0362	18.4596	32.5663		26.3037	13.4162	49.218		27.3884	17.6748	46.9388		27.4093	15.224	48.9946		29.0927	21.7624	44.7595		28.4709	20.1598	46.9631
24.6268	11.6206	45.0463		28.1527	9.61135	55.0734		22.8568	11.0405	44.6114		25.6912	9.09293	50.9008		17.9046	19.4749	27.6078		30.8037	12.886	57.228		18.6116	17.6303	29.3679		20.0974	11.9013	40.9146		28.3895	18.287	47.9952		29.9203	16.5416	51.6221		27.1043	16.3873	45.076		29.4956	15.2579	52.1858
23.0131	10.7653	43.5844		27.7073	8.54847	57.2174		23.8734	11.8654	45.1199		26.3638	10.0746	49.8815		17.906	17.2377	28.4951		25.3248	12.9008	48.2803		20.7084	14.8384	34.1146		30.0797	12.3689	56.8541		28.5808	17.9897	48.4825		29.2748	14.5793	52.5674		29.2511	23.0341	44.4259		29.556	13.2115	54.7301
23.278	11.0881	43.5378		27.8291	8.94908	56.2389		22.6694	13.0378	41.6846		23.956	8.34997	49.5832		17.9123	17.5369	28.3734		32.3679	12.9031	59.7489		18.8892	18.945	29.2291		28.228	11.3221	55.5749		29.919	18.4128	50.1525		29.4349	15.7472	51.6062		28.1812	16.3533	46.7331		29.7336	18.918	49.5394
22.9975	10.9543	43.2558		27.6141	9.71855	53.834		20.4355	6.22011	53.4081		17.668	7.25593	40.0836		17.9222	19.9272	27.4784		27.2453	12.9199	51.3851		19.8926	19.2831	30.5558		24.008	13.1109	45.88		31.1287	17.4475	52.6664		29.5495	13.2719	54.6312		28.9459	19.1604	45.9169		30.566	16.7208	52.4379
24.4708	9.76639	48.0152		29.3311	9.23919	58.2254		24.4044	12.6312	44.9842		26.1054	10.1738	49.2162		17.934	17.6073	28.3718		32.0124	12.9291	59.1311		21.3681	16.8678	33.8556		20.5269	13.1793	40.1664		29.7227	19.0393	49.4445		27.6672	13.8998	50.8142		28.9963	23.4759	43.8946		30.0058	15.8306	52.3993
23.7177	10.2448	45.7204		26.1194	9.11773	52.5694		22.5282	11.1214	43.9157		25.2913	10.1082	47.8929		17.9498	17.868	28.2862		28.5395	12.9317	53.4758		18.1943	17.2998	28.895		26.0422	12.7196	49.6925		28.9536	17.8846	49.1045		27.646	9.4292	58.8324		27.8289	21.381	43.1565		28.9391	15.328	51.2553
26.6777	11.2752	49.0721		28.8959	9.72259	56.154		24.0822	11.7091	45.6929		26.6503	10.0953	50.3493		17.9517	19.3468	27.7199		30.4378	12.9415	56.5486		18.8334	18.5259	29.3143		22.4779	11.9918	44.7792		27.9505	14.6085	50.4624		26.2233	16.6391	45.9689		28.3755	18.3703	45.5719		30.57	16.4492	52.6817
22.836	10.9713	42.954		29.451	11.2032	53.9561		24.8769	11.9657	46.6559		25.312	10.2924	47.5728		17.9668	18.8392	27.9277		29.6309	12.9726	55.1902		20.3475	15.1323	33.3553		24.993	13.2684	47.2849		30.2136	19.2375	50.0269		30.9876	15.0488	54.7179		25.9325	17.8979	42.2744		28.326	16.517	49.2319
23.9577	11.1016	44.6853		25.7837	8.83274	52.7006		23.4803	12.477	43.6608		26.6426	8.69234	53.779		17.9744	19.3168	27.7649		28.9474	12.991	54.0521		18.5975	16.8996	29.6859		30.1621	12.3315	57.0565		28.5187	16.1942	49.8008		28.1903	16.1108	49.3774		28.9536	15.7912	48.3851		30.4735	17.8749	51.3565
27.156	12.8988	47.5164		25.7575	10.7718	48.358		23.5891	10.9417	46.0338		26.2314	10.0037	49.796		17.9792	14.5541	30.0474		29.7183	12.9949	55.2963		18.9897	19.143	29.2986		21.3893	13.1559	41.5886		27.463	17.9307	46.8758		30.7205	13.8116	55.783		27.9172	21.2983	43.318		30.6554	16.0087	53.2208
25.3122	10.9903	47.2039		29.1515	9.58161	56.9706		24.0505	12.9392	44.0347		25.1854	9.57831	48.8117		17.9806	20.0987	27.507		26.9578	13.036	50.7596		19.0626	19.0793	29.4301		18.2833	12.8115	36.8887		26.3561	21.7558	43.1655		31.2537	17.2592	53.002		27.5412	20.4293	43.2017		30.5254	17.9069	51.4104
23.6963	10.7161	44.853		30.1275	9.27278	59.6169		22.9165	11.7143	43.7187		26.0488	9.51365	50.5389		17.9903	19.5467	27.7077		29.1676	13.0464	54.3305		19.5659	17.1175	31.0264		30.6574	13.2224	56.4922		26.3485	14.0693	48.5329		31.1587	14.379	55.7614		28.2534	18.344	45.4129		27.8466	12.9186	52.3646
24.9853	11.0842	46.4864		29.9732	10.7461	55.7509		24.6425	12.1692	45.9789		25.6283	9.05851	50.8687		17.9975	19.1916	27.8426		28.1032	13.0473	52.6026		18.3409	17.7036	28.9366		27.9206	13.1836	52.12		27.7179	14.4735	50.2479		20.9178	16.7988	37.876		28.1052	15.0932	47.7229		28.953	15.524	51.0878
24.7015	11.2799	45.6904		27.6601	9.66493	54.0454		23.1347	10.5694	45.8745		21.736	7.00043	49.5331		18.0007	18.1702	28.2363		29.3707	13.0597	54.6424		19.0351	16.3488	30.6222		17.68	12.8587	35.8623		27.8462	18.1867	47.2669		30.9502	16.8928	52.8648		26.8194	13.9799	46.8413		26.8875	11.8115	52.4512
22.6937	9.62038	45.0863		27.2196	10.1378	52.1685		23.9637	12.5318	44.3847		26.5075	9.80555	50.7198		18.0149	19.4504	27.7753		27.8011	13.0702	52.0783		19.2669	15.403	31.5166		23.83	13.43	45.2251		29.0214	17.9827	49.1394		26.0599	9.38557	56.0353		30.5617	23.5065	46.0497		29.8651	17.5662	50.6975
23.1434	9.23276	46.7437		29.6849	9.71174	57.6089		24.0891	12.7748	44.2922		21.5837	7.55035	47.2736		18.0164	19.0747	27.9146		31.0011	13.0938	57.242		20.5369	14.9374	33.7791		21.1759	15.1576	39.4181		28.7794	19.1689	47.9898		31.8997	16.4359	54.6989		26.9721	15.8859	45.2802		28.6938	15.6772	50.5419
24.5446	9.60532	48.4922		24.8131	8.53387	51.6829		23.3239	12.0058	44.0052		23.8455	9.57046	46.3778		18.0284	16.7244	28.9148		32.3388	13.1757	59.2861		18.7967	17.2237	29.828		34.1493	12.9852	62.5191		28.5895	17.6859	48.7108		31.0306	16.5669	53.2729		28.0218	17.7014	45.4936		29.1084	14.0002	52.9872
27.7364	9.64195	54.2338		20.0391	8.239	43.2054		24.839	12.1018	46.406		23.2379	8.28505	48.3635		18.033	19.0278	27.955		26.2692	13.1868	49.4487		18.6479	17.3092	29.5664		29.4245	12.7355	55.2046		28.485	23.3381	45.459		29.5001	15.5464	51.9043		28.8964	17.6809	46.8026		29.6503	17.4782	50.4462
24.8472	9.69322	48.8575		23.5846	7.95349	51.0365		22.8789	11.3095	44.2374		25.8611	8.89643	51.7321		18.0357	19.1408	27.9183		31.2821	13.1909	57.5483		18.3968	18.4921	28.6881		28.5779	12.9461	53.5122		28.4502	18.769	47.7686		30.2034	16.8402	51.7835		29.3393	16.5583	48.3174		31.6221	21.0369	50.9678
29.1364	8.56832	59.9008		20.8987	8.87307	43.3442		24.2127	13.0901	44.1264		26.4289	10.3223	49.5018		18.0438	19.055	27.9584		29.4602	13.1917	54.6016		19.3427	17.305	30.6059		24.9375	12.6332	47.9933		26.7514	16.5185	46.8559		26.8445	10.4602	54.8995		26.2779	15.9499	44.167		25.984	12.553	49.8256
24.2438	11.3318	44.8228		25.1779	9.01012	51.0862		22.6149	10.5938	44.9226		25.5008	9.53103	49.4973		18.0476	17.5396	28.5699		29.3279	13.2112	54.3612		17.2577	15.8274	28.197		23.8928	13.1476	45.649		28.5419	19.7286	47.309		28.4174	11.9198	54.8398		24.5426	14.5431	42.6866		34.3402	16.3209	58.5103
27.127	9.50683	53.4538		22.9051	8.00072	49.5327		24.7995	12.6817	45.5729		25.3665	9.51981	49.2782		18.0752	19.3284	27.9068		31.0386	13.2136	57.1267		19.3121	17.8042	30.3255		28.6751	13.4286	53.0147		28.9525	16.0037	50.6358		30.5882	15.1863	53.948		26.5313	12.6396	47.9752		26.5047	12.2562	51.1112
27.0645	9.30699	53.843		18.3662	7.10638	43.0666		24.0486	12.0186	45.2015		25.1289	9.58585	48.6906		18.0778	18.5455	28.2004		31.5346	13.2226	57.9098		18.6726	17.5747	29.4846		28.6536	13.0676	53.47		28.5492	18.5144	48.0744		28.9474	14.2973	52.3746		23.8994	13.3726	42.8263		30.6155	14.3039	54.9937
25.1428	11.0224	46.8544		22.0426	7.72213	48.6792		24.3433	12.4833	45.0763		26.9554	10.7488	49.617		18.0847	19.7124	27.7878		29.4093	13.2636	54.4224		20.9062	14.5594	34.6275		24.2372	13.4082	45.9019		29.0923	16.9382	50.041		36.3242	18.6829	59.3227		27.6842	17.4681	45.1541		28.9339	15.8138	50.7775
24.6284	11.2794	45.5654		26.6259	9.08894	53.5964		23.9087	11.4953	45.7087		24.3076	10.3368	45.7095		18.0863	19.6508	27.8101		30.4041	13.2691	56.0195		19.3757	16.9358	30.8343		26.1013	14.2458	47.9516		28.9107	18.655	48.5111		29.6693	16.7656	51.051		27.4248	14.1047	47.6658		29.5284	15.2827	52.2124
24.5547	9.49894	48.7511		30.0137	9.41036	59.0114		25.1183	12.932	45.7878		23.1306	8.95768	46.4202		18.088	19.0743	28.0186		28.6677	13.3046	53.1651		20.9082	14.5909	34.609		35.5249	14.159	62.9344		28.6887	20.74	46.959		28.4886	14.6593	51.2481		23.3929	10.8233	45.3711		30.0428	11.9769	57.4582
24.0979	10.3018	46.2894		25.5657	8.70347	52.6464		25.2008	12.4688	46.5053		25.5224	12.5057	44.5179		18.0897	19.0882	28.0129		28.6961	13.3143	53.2023		20.7757	15.459	33.8036		22.582	13.7813	42.8535		27.9593	17.0071	48.2851		30.0536	16.3	52.0352		28.362	13.9408	49.3282		28.1379	13.4092	52.1762
25.8983	11.388	47.5594		25.3985	9.95654	49.2956		24.6203	13.0164	44.8745		26.7537	10.5465	49.6375		18.0908	19.0731	28.0226		28.1664	13.3506	52.2977		18.623	18.8008	28.9007		26.2961	14.2218	48.2816		29.4489	23.5206	46.7177		31.2205	16.8007	53.35		27.3389	18.1869	44.1684		29.7594	14.8673	53.0107
24.9154	11.3188	45.9935		26.2101	9.49321	51.7996		24.4603	12.5986	45.1205		26.7357	10.4481	49.7984		18.0993	17.2423	28.7792		29.575	13.3524	54.5666		19.5655	18.4929	30.399		21.184	13.5102	40.8856		27.0528	15.2855	48.3839		29.3972	15.8722	51.4304		27.974	13.9521	48.7043		29.2665	14.5148	52.6286
27.7735	12.5169	49.0341		23.0212	10.4745	44.0825		24.4573	11.7095	46.3258		26.0041	9.83196	49.7452		18.121	19.2549	27.9974		28.9018	13.3611	53.4651		19.2872	17.7539	30.3109		24.2999	14.2083	45.1459		29.3332	22.5335	46.9868		30.7421	17.1757	52.3094		27.4567	15.4745	46.3734		27.2857	13.4762	50.7238
24.4345	10.3756	46.7536		22.4726	7.74289	49.4797		23.6249	11.572	45.1193		26.0115	9.44959	50.6192		18.1413	17.0142	28.9497		29.2036	13.3612	53.951		18.8751	17.8929	29.6443		28.3021	12.5993	53.569		27.8064	18.5739	46.9529		29.9343	14.8232	53.3245		28.2366	20.134	44.3472		29.1061	15.9294	50.9316
23.663	10.9709	44.3844		21.9107	7.46742	49.2497		24.2395	12.8237	44.4799		21.4426	9.93986	41.3082		18.1614	18.057	28.5187		24.8264	13.3717	46.8948		20.8498	16.709	33.1676		25.6474	13.9024	47.6036		26.9158	15.8476	47.665		28.9066	14.2031	52.426		28.303	20.9386	44.0321		29.3509	15.4876	51.7308
23.9795	11.2101	44.5541		26.8071	9.33372	53.2972		24.8928	13.0361	45.2953		26.393	9.24922	51.8168		18.1637	18.2482	28.4468		29.5387	13.4056	54.438		19.2761	15.5413	31.4436		20.3769	14.1268	39.021		27.3397	17.7408	46.8251		31.494	18.3577	52.4993		28.1968	17.6185	45.8069		30.4567	17.9658	51.2635
23.895	9.62893	47.2623		26.5786	8.39513	55.5247		24.684	12.4572	45.6681		25.1028	9.38798	49.0917		18.171	18.4592	28.374		27.8572	13.4179	51.7163		19.766	17.8324	30.9873		19.9993	13.531	38.9662		27.6468	16.4094	48.2945		31.4092	16.44	53.9577		27.5612	18.0244	44.6001		28.634	13.6354	52.6776
24.5389	10.0379	47.5863		26.1336	9.60827	51.395		24.0768	12.3885	44.7551		26.2432	10.7627	48.3499		18.1744	16.9181	29.0427		30.864	13.421	56.5428		18.6392	18.6962	28.9624		26.7651	13.2235	50.2021		28.4404	16.1144	49.7575		36.2161	17.8224	59.8907		27.9223	17.2935	45.63		31.4728	17.1373	53.4321
22.45	9.99851	43.9116		28.2172	9.87567	54.5536		25.0201	12.4086	46.2836		25.2364	7.97354	53.2703		18.1775	17.5036	28.7799		27.2181	13.4526	50.6395		21.1089	15.0145	34.6143		28.2736	14.1902	51.4347		28.0901	15.8143	49.4883		29.2461	14.6206	52.4814		28.0488	15.7362	47.0524		25.4624	11.1396	51.1733
22.5429	9.3368	45.3994		27.7043	8.22616	58.278		24.6686	12.2985	45.8546		26.2665	10.5535	48.7645		18.1866	19.3248	28.0681		30.8386	13.4545	56.4566		19.084	19.4211	29.3334		21.5657	14.1311	40.9009		28.5215	21.2519	46.4565		30.9223	17.4075	52.3907		26.9708	15.0036	46.0513		27.5582	12.2442	52.8766
20.6412	9.11855	42.3279		28.2469	8.91969	57.1128		24.9321	11.9525	46.7718		24.2116	8.77254	48.9279		18.1911	17.3702	28.8601		28.5665	13.4785	52.7722		18.745	16.93	29.8936		20.6427	13.7417	39.8		27.2386	14.3571	49.6202		20.5975	16.3717	37.6664		28.3684	19.1043	45.1117		28.1065	12.8163	52.9346
21.0728	8.21588	45.294		35.7023	9.58561	68.9382		25.0986	11.8205	47.2405		26.3905	9.84234	50.4258		18.2238	17.1875	28.9907		31.9612	13.5009	58.1948		20.8727	15.673	33.8124		21.8315	15.141	40.445		29.7488	18.9992	49.504		30.3536	14.9697	53.8183		18.0905	6.69814	45.414		28.3092	16.289	49.4004
22.2284	9.22838	45.0509		26.5545	8.87511	54.0396		24.6918	13.2093	44.7652		26.7789	10.4165	49.9363		18.2271	17.2134	28.9826		31.5301	13.5052	57.4938		18.6907	17.633	29.4851		20.5543	13.0584	40.3348		28.3924	20.2936	46.7769		29.6664	17.9179	50.1349		29.0085	19.3063	45.9211		26.943	11.8571	52.4652
22.6604	9.6314	45.0007		25.2603	9.39038	50.2958		23.539	10.8536	46.0907		17.2131	6.14539	42.9495		18.2353	18.228	28.5603		29.6906	13.506	54.542		19.5244	18.0809	30.5174		25.5133	13.5772	47.7548		27.6224	15.4013	49.1568		20.8076	17.4357	37.3291		27.8041	17.4377	45.3525		28.5057	12.6487	53.8328
22.3866	9.86804	44.043		26.2498	9.21272	52.5675		24.6957	12.2907	45.907		13.8812	4.48741	43.1934		18.2488	19.5932	28.0647		32.5797	13.5073	59.178		20.1956	15.9497	32.6102		25.2054	14.0196	46.7746		28.7916	20.4285	47.2737		30.5931	17.7346	51.64		26.7266	15.654	45.0983		29.3891	13.8875	53.5683
22.6051	9.81995	44.526		26.0325	9.3983	51.7015		24.3506	11.6317	46.255		25.4826	9.01834	50.7002		18.252	20.3913	27.8005		27.4247	13.5076	50.9062		21.2555	15.4312	34.5576		19.5457	13.7967	37.995		26.3699	15.7687	46.9031		27.6086	13.2904	51.4738		28.7298	20.9704	44.6256		29.828	16.0044	51.9611
24.0459	10.0798	46.6188		28.7554	9.7106	55.9291		23.9186	11.7878	45.3022		26.5616	9.96191	50.4704		18.261	20.459	27.7935		31.7737	13.5106	57.8753		18.8317	19.6007	28.9016		27.649	14.1925	50.4484		29.1137	20.318	47.7952		29.034	14.9296	51.8091		28.2508	20.8153	44.0204		28.6746	14.6785	51.5228
26.1647	9.68668	51.2644		25.3527	9.20757	50.9171		24.9722	12.3769	46.2504		25.5601	9.85793	48.8892		18.2652	17.5943	28.8716		28.0381	13.5317	51.857		19.9491	15.5459	32.4771		29.0286	13.7603	53.1556		27.5259	16.0054	48.4559		31.1002	16.9291	53.0579		28.6721	17.956	46.2783		28.2744	15.8987	49.694
23.93	10.2884	46.016		22.5665	7.41111	50.7992		24.5781	12.6818	45.21		25.917	10.3003	48.629		18.2669	18.7514	28.3981		29.7681	13.536	54.6313		19.8676	15.894	32.1447		17.58	13.2015	35.3759		27.0676	15.3263	48.3694		31.4354	16.1362	54.2844		27.8428	15.2179	47.1996		28.6697	13.7027	52.6504
22.6008	9.1061	46.0172		24.0864	7.96181	52.0063		25.348	12.7884	46.3354		24.5859	9.28328	48.3788		18.2737	16.7856	29.2529		26.247	13.5641	48.9457		19.3828	18.8021	30.0041		23.7584	12.2384	46.5776		27.983	16.807	48.4803		28.607	12.9337	53.5771		29.1628	21.5707	44.9468		30.0156	17.1969	51.2097
26.3547	10.0261	50.8604		26.4376	8.96129	53.5852		25.0677	12.6848	46.0051		26.1001	9.7299	50.1455		18.2875	19.1558	28.2755		26.8796	13.5718	49.9513		18.9052	15.7951	30.7277		17.4704	12.276	36.1034		28.4911	21.0179	46.5319		29.0486	14.4463	52.369		28.2488	20.8476	44.0052		30.2678	15.1338	53.5105
22.5245	10.4021	43.3294		25.966	8.89628	52.8758		23.2525	10.8014	45.6803		27.1371	9.82497	51.8131		18.3035	19.8472	28.0545		29.0046	13.5735	53.3556		19.7224	18.4819	30.633		25.6549	12.8685	48.8582		28.1259	19.1932	47.0281		32.104	19.1502	52.8283		28.2797	18.4044	45.4114		28.6397	13.686	52.6277
22.1733	9.31018	44.7737		26.1091	8.25596	55.0511		24.6417	12.5682	45.4559		26.5178	10.4479	49.4141		18.3166	19.0928	28.3424		29.5539	13.592	54.2097		19.7876	18.5666	30.6926		25.4104	14.0606	47.0548		27.3111	17.2054	47.1667		25.1589	9.57425	53.8948		27.1519	17.6839	44.2185		28.4872	14.2632	51.6903
24.9862	10.4055	47.6704		24.7794	8.72557	51.0862		24.0703	12.0301	45.2151		25.6872	9.77187	49.3058		18.3207	18.9985	28.3855		31.0278	13.5992	56.5607		18.7845	17.9623	29.48		21.1473	13.368	40.9714		27.8388	16.9821	48.1264		29.5176	15.6706	51.8118		27.5693	16.3478	45.8071		28.7944	14.1451	52.3148
22.1766	9.16703	45.0888		27.343	9.29504	54.3892		23.605	11.4519	45.262		26.4237	9.54156	51.1611		18.3359	17.468	29.0324		28.6845	13.6135	52.792		19.078	18.381	29.7331		27.1684	14.2731	49.6034		27.5396	14.1305	50.3473		30.1829	13.1674	55.8066		27.3056	17.2295	44.7577		28.1664	13.9821	51.5094
23.5823	10.4102	45.1824		24.1656	9.02515	49.1465		23.6863	11.334	45.5786		26.0918	9.39602	50.8979		18.3379	19.8294	28.1121		30.8605	13.6278	56.2568		19.4373	18.3843	30.2599		28.042	11.835	54.3472		28.2844	16.2078	49.4377		28.1653	18.2983	47.659		29.2895	21.5856	45.1192		28.0543	13.2745	52.2181
25.1911	10.5264	47.8044		25.463	9.59299	50.1975		24.3962	12.0363	45.7519		23.8555	8.50207	48.9677		18.3486	17.4254	29.0686		31.6476	13.6493	57.4794		18.5751	18.2843	29.0341		24.7164	13.8804	46.1457		29.1429	16.3956	50.5715		30.0503	17.0016	51.4226		29.7891	21.6581	45.7915		30.0944	16.8129	51.6432
22.006	10.3685	42.4659		26.0403	8.30629	54.7556		25.263	13.0315	45.9038		24.7163	8.21738	51.4651		18.3491	19.7873	28.1404		29.1001	13.6543	53.406		18.6793	19.3082	28.7897		27.588	14.1819	50.368		31.1296	23.2386	49.1668		29.3634	12.7998	55.0056		28.3456	17.4529	46.1438		30.608	18.0155	51.4488
22.3815	7.89396	48.8215		24.0712	8.64307	49.9543		24.7942	13.0149	45.1571		25.2185	8.46402	51.7099		18.3518	19.939	28.0917		31.1706	13.6608	56.7076		19.4452	15.3625	31.8157		20.8706	13.7457	40.1573		30.1479	22.3807	48.1991		32.4671	17.5919	54.5344		26.566	12.8587	47.7501		25.0477	8.13329	57.8964
23.4208	10.1236	45.4186		27.3029	8.52925	56.5039		23.5815	12.107	44.3025		27.2628	11.0506	49.6081		18.3545	19.4793	28.2579		28.7898	13.6735	52.8845		18.329	17.4962	29.0093		22.229	13.2776	42.8094		30.5466	18.7908	50.8041		30.9036	17.4989	52.2852		25.8855	15.3355	44.0726		21.5865	8.01941	51.4234
25.0362	10.0177	48.5129		24.4811	10.4221	46.745		23.4693	11.5966	44.8177		25.6818	9.96653	48.8793		18.3572	18.8651	28.4883		28.8948	13.6937	53.0269		20.2777	16.1612	32.6111		27.7476	11.5995	54.2537		27.9849	16.4693	48.7614		26.2135	9.68188	55.5599		25.6003	16.1802	42.9573		30.2131	15.3342	53.2116
25.7772	8.25558	54.4011		21.4624	7.4065	48.5362		23.9645	12.3597	44.6063		25.8137	9.0853	51.1493		18.3595	14.1152	30.9388		28.6658	13.6986	52.6526		21.4529	15.531	34.797		20.2837	11.5882	41.6391		30.3315	17.6853	51.2908		31.6783	17.4695	53.4676		25.6718	16.002	43.2036		32.3308	16.9562	54.8776
22.7938	9.74969	45.006		24.8927	8.45628	52.0672		25.1017	12.5002	46.3037		25.5843	10.1165	48.3993		18.3742	17.6789	28.9945		29.9763	13.7	54.7458		19.2728	16.4176	30.949		20.6893	11.8823	41.9284		30.2137	19.3218	49.9764		30.9961	17.7857	52.1977		29.2387	21.6655	45.0094		30.7575	15.5613	53.8187
24.2152	10.2286	46.6379		26.1618	9.97011	50.6325		23.9228	12.588	44.2517		26.2245	9.56396	50.7495		18.3868	15.5898	30.0503		27.0222	13.741	49.9796		19.9091	15.9248	32.1883		25.5714	13.6268	47.7943		28.6831	19.3159	47.7601		29.9145	15.6966	52.3878		28.3952	16.4753	46.9574		27.6696	12.8656	52.1527
22.4859	8.05914	48.5253		22.8063	8.61246	47.6129		24.4112	11.8731	46.0074		26.2721	10.0072	49.8602		18.3919	18.0733	28.854		26.5678	13.7467	49.2466		20.1604	16.6883	32.1403		28.7559	13.1615	53.5059		28.9409	21.1038	47.1301		29.4479	17.3304	50.2574		28.6688	16.8067	47.1074		28.3388	14.4457	51.2543
24.3481	9.36948	48.6666		24.059	8.99484	49.0199		23.4482	9.00501	49.7241		24.1044	9.6048	46.7831		18.3995	16.3907	29.6423		30.2978	13.7535	55.1887		21.2633	18.4204	32.918		21.8143	14.2074	41.2222		27.8759	18.3807	47.1787		27.7883	14.8255	49.9817		26.9505	16.3643	44.8638		29.2282	13.3872	53.956
22.4526	10.3779	43.2408		24.9495	9.36115	49.7959		22.6003	10.5503	44.968		23.5762	7.37409	51.993		18.4032	16.6587	29.5095		29.1488	13.7698	53.3303		21.1836	17.6156	33.1904		26.1243	13.4784	48.8509		29.0277	20.8175	47.4011		24.7005	8.91877	54.7696		30.637	19.4516	48.1888		30.3976	16.4725	52.3975
30.0039	11.2426	54.8293		26.2161	9.21576	52.4951		24.0236	12.4448	44.5934		25.7929	10.2891	48.4346		18.4153	18.0106	28.9141		30.0035	13.7715	54.6931		18.54	17.6601	29.2488		25.9674	13.4571	48.6301		29.5148	17.5815	50.1629		29.3756	13.9641	53.4533		29.0029	17.8946	46.8077		26.0323	10.5292	53.3268
24.1717	11.9094	43.8754		28.3916	10.7224	53.0395		23.5576	10.1855	47.3313		19.5585	6.598	46.3843		18.4242	18.2606	28.8252		32.2678	13.7836	58.2847		20.4456	17.1932	32.302		29.5889	12.8219	55.3469		28.9772	15.0283	51.6246		21.4907	16.4776	38.947		27.5118	16.0509	45.9636		25.3078	8.70271	56.5466
26.0977	11.4663	47.777		27.3851	9.55179	53.8188		24.2812	11.8667	45.7969		20.3147	6.17684	49.9192		18.4325	16.7245	29.5225		28.3554	13.8163	52.0156		22.6892	18.1665	35.1363		22.3151	14.0432	42.1659		26.9558	15.5661	47.9751		28.7588	14.1506	52.2504		27.8976	17.7596	45.2695		30.7325	14.8848	54.4999
24.2059	10.546	46.0398		33.3323	9.28691	65.5152		23.1663	11.5614	44.3572		20.9013	7.57908	45.7917		18.4394	17.4622	29.1862		27.3598	13.8254	50.4137		18.3261	19.8345	28.091		18.0833	14.3348	35.2326		24.8456	11.3638	49.7281		27.3447	11.1292	54.4285		26.2814	16.2645	43.9246		30.6099	14.2887	55.0022
25.9901	10.8924	48.5434		28.1464	9.63998	54.9916		24.1956	12.4492	44.8699		16.1336	4.2871	51.1266		18.4507	17.9036	29.009		32.5957	13.8327	58.7418		19.729	18.2672	30.7372		24.4252	14.6663	44.8901		27.9588	16.7102	48.5241		29.5221	18.2726	49.6654		29.1344	20.1647	45.6211		30.1374	17.8247	50.8977
21.1856	8.01683	46.0672		21.5261	9.11847	43.9823		24.4066	12.1834	45.5714		16.2511	6.33631	40.0161		18.4514	18.2921	28.8482		31.4949	13.8416	56.9801		19.6855	18.586	30.5388		20.6106	13.5309	39.9464		26.2069	14.904	47.4446		36.0347	16.0636	61.3455		27.7315	18.7423	44.3996		29.5846	15.7224	51.8589
31.391	11.6188	56.4991		23.7349	8.54543	49.576		24.3127	11.9364	45.7576		21.7585	7.91341	46.517		18.4537	18.1427	28.9152		30.742	13.858	55.7549		19.5089	17.4017	30.8077		30.8199	14.3154	55.3069		26.4544	16.019	46.8175		29.5886	13.5904	54.2652		29.7094	22.4674	45.3089		29.8765	15.0677	52.9705
27.6255	9.37388	54.71		21.0132	8.34841	44.8251		24.2579	12.3809	45.0617		21.2717	6.88688	48.982		18.4596	19.1342	28.5335		31.3648	13.8754	56.7279		19.6151	18.2441	30.5789		22.0172	14.069	41.674		31.262	16.7571	53.4525		21.7731	18.0525	38.4106		30.696	23.4947	46.2421		28.0976	12.8778	52.8336
24.4733	11.6142	44.8017		33.0789	10.1899	62.507		25.0584	12.8198	45.8246		25.1471	9.47056	48.9837		18.477	19.2184	28.5298		27.8233	13.8768	51.0948		19.2086	16.3848	30.8661		30.7995	14.0198	55.6429		26.8664	13.0904	50.5374		31.0406	15.0275	54.8256		29.1258	20.3484	45.5045		28.4501	12.0345	54.702
27.2691	11.3809	49.9131		25.2446	9.0383	51.1348		24.6463	12.1504	46.0158		25.87	10.0545	49.0414		18.4958	16.0685	29.9556		31.4251	13.8809	56.8147		18.5967	18.3692	29.0317		29.4635	13.9107	53.661		25.0805	15.7102	44.9794		31.196	16.2483	53.8145		25.3142	13.4977	44.9594		30.0659	10.8408	59.7149
25.3654	11.5473	46.4056		30.27	9.26191	59.9036		24.8737	12.8633	45.471		26.2902	9.24908	51.6259		18.5025	17.6682	29.1889		29.2443	13.9138	53.3041		18.7741	18.0552	29.4257		29.0323	13.522	53.4685		29.198	15.3363	51.6466		26.967	15.6707	47.9041		29.2891	16.7555	48.0822		30.2826	15.771	52.8786
24.6875	10.1674	47.5967		33.1048	9.8942	63.3203		24.3258	11.8206	45.9412		17.8626	5.61636	46.9284		18.5038	19.0886	28.6143		33.2461	13.9142	59.6633		18.741	19.6147	28.7666		22.7489	14.2944	42.6169		28.7395	18.0213	48.6949		30.5313	18.2871	51.1398		27.6905	17.6453	45.0364		29.6297	15.3316	52.3203
24.2931	11.1785	45.1461		27.4122	10.2082	52.3629		24.3316	11.3481	46.6569		26.0902	10.2784	48.9796		18.5038	17.1609	29.4219		30.797	13.9204	55.7627		21.1843	15.0672	34.6935		24.8836	13.8218	46.4781		27.324	16.0959	48.0755		28.6447	17.4778	48.952		27.8152	17.0957	45.6132		29.091	13.6676	53.3744
24.0065	10.0555	46.5898		30.2647	9.84258	58.3344		23.5865	11.3088	45.4469		27.2386	10.282	51.0183		18.5067	14.083	31.1964		29.5118	13.922	53.7207		19.3036	19.3077	29.6938		16.5094	13.3487	33.5203		27.0409	19.7086	45.1597		31.1926	16.9957	53.1405		22.8798	11.24	43.8235		28.9349	10.6893	58.0726
29.8105	10.2068	56.6426		22.6951	8.87315	46.7445		23.4961	11.0389	45.7144		27.9762	10.7063	51.4778		18.5192	17.018	29.5109		27.567	13.9229	50.6307		22.1174	16.4309	35.2386		24.0152	14.4127	44.4928		25.2912	13.056	48.0298		34.0964	14.8487	59.7796		27.4038	19.3407	43.5782		28.3326	12.2775	54.1082
25.3487	9.191	50.9476		23.3231	9.10028	47.386		24.5643	11.0188	47.5903		27.1392	9.53879	52.4815		18.5204	18.4858	28.8731		31.3125	13.9554	56.5367		19.8681	17.9678	31.0739		17.4346	13.9239	34.5322		28.7078	17.8503	48.7704		28.5486	16.1065	49.9219		26.3458	13.2894	46.8631		36.3052	14.5512	63.6145
22.7621	11.0446	42.7153		23.4651	6.41626	56.9944		24.0382	10.9638	46.7708		27.5923	9.53147	53.3314		18.5207	18.5955	28.8314		28.6517	13.9585	52.3126		18.745	19.1738	28.9352		22.2388	13.1259	42.9918		27.6646	18.8802	46.5482		30.4669	16.3579	52.6054		29.1213	19.0398	46.2451		29.3816	15.4488	51.8179
25.5105	11.4625	46.7866		23.8591	8.79274	49.1525		24.2463	11.0266	47.0332		25.064	7.79119	53.5348		18.5268	18.2747	28.9674		28.0734	13.9606	51.3863		19.6197	16.2225	31.5784		30.0215	15.0673	53.1952		27.4983	15.7644	48.6286		11.8567	18.4649	23.6625		29.5067	20.8107	45.8067		29.1425	14.9954	51.9133
26.6394	11.7112	48.3121		26.735	8.82078	54.536		23.2164	10.4477	46.2371		26.9409	10.3868	50.2756		18.5326	18.0398	29.0741		30.0151	13.9714	54.4598		19.4686	16.8082	31.0385		21.2358	15.2334	39.4497		28.2402	17.3297	48.459		31.1572	16.0431	53.9518		27.7497	22.7818	42.4387		27.707	13.1652	51.7996
23.2092	9.91087	45.4384		31.3149	9.55872	60.994		25.446	8.99872	53.5001		17.9787	5.94199	45.6069		18.5474	14.2899	31.1129		29.9318	13.9876	54.3017		17.4983	18.9893	27.1896		27.8397	13.2136	51.9555		27.2195	16.4913	47.5837		35.3643	18.2566	58.2613		29.8817	23.5205	45.1021		33.9603	15.0817	59.2907
24.1882	11.311	44.7584		22.7034	8.14974	48.6862		25.3675	12.0169	47.4057		26.0536	8.90681	52.0666		18.5476	16.558	29.7808		28.4273	14.0028	51.8986		18.9882	18.1428	29.7016		28.5299	14.1726	51.8639		28.2702	18.3863	47.7499		26.8041	10.384	54.9932		28.5966	16.1738	47.5127		32.7251	19.1875	53.6984
24.7488	11.2031	45.8891		28.0257	8.73065	57.2573		24.7172	11.607	46.9147		26.0476	9.31512	51.0141		18.5567	16.3179	29.9163		28.6436	14.017	52.2251		18.74	16.6248	30.0346		29.5263	14.0471	53.5905		28.8807	18.77	48.3895		31.0781	18.7021	51.6469		30.3176	26.6372	44.5762		29.4347	17.5597	50.0588
24.583	10.8888	46.1111		27.1334	8.84168	55.2396		24.1042	11.3871	46.2055		27.6483	10.8262	50.6751		18.5598	19.1396	28.679		31.3792	14.0326	56.5439		18.3373	17.4983	29.0215		28.3194	15.7378	49.9073		25.9904	13.8203	48.2408		33.2783	15.1217	58.1797		30.2913	28.0766	44.1001		29.1087	15.2975	51.5486
24.1338	10.9104	45.3004		24.4488	9.51879	48.512		24.9188	12.9111	45.4852		22.3022	8.09576	47.0678		18.5695	19.8929	28.4208		28.5612	14.0385	52.0697		19.9071	17.9582	31.136		20.8853	14.2783	39.6931		28.2528	15.3853	50.1429		26.4117	16.9958	45.9825		30.3119	25.9679	44.7862		28.4551	14.8053	51.0443
22.9699	10.6377	43.7148		26.5396	9.42904	52.5688		23.8574	12.3983	44.3777		25.9082	9.84482	49.5448		18.5735	18.2908	29.0317		33.0029	14.065	59.0703		19.415	17.4505	30.6407		27.8485	11.4926	54.6187		26.5501	15.3374	47.5642		35.1974	16.864	59.261		27.6701	18.7678	44.2971		29.7074	17.1526	50.7877
24.7803	11.3433	45.7236		24.2195	8.34177	51.0902		24.3359	10.9667	47.2858		27.81	10.2829	52.0235		18.5859	19.647	28.5305		29.0775	14.0804	52.8376		19.3483	18.6144	30.0326		22.4395	13.4418	42.9758		28.2866	21.6555	45.929		29.3095	17.1253	50.2159		28.0043	20.9601	43.6016		28.5612	16.4779	49.6244
25.0453	11.0545	46.6379		22.413	8.581	46.939		24.8959	11.4441	47.4663		22.3546	7.93588	47.633		18.5936	15.9517	30.1686		30.1643	14.0964	54.5408		18.4818	18.3568	28.8675		24.658	14.0206	45.9068		28.4457	19.1987	47.4851		28.3852	14.387	51.3918		27.6628	22.2592	42.5309		28.5947	16.0747	50.0224
21.5746	9.68885	42.9097		22.0061	8.72611	45.7957		23.2786	12.3143	43.5293		25.3547	9.39872	49.5291		18.5969	19.379	28.6455		27.9969	14.1041	51.1027		17.5546	18.9714	27.2794		22.8603	13.3224	43.7787		27.6328	17.2254	47.6324		29.5779	14.4095	53.2421		29.7533	22.1842	45.4973		27.5278	13.4983	51.0798
21.8593	10.1258	42.6212		24.5002	9.46119	48.7315		22.5109	9.79312	46.2238		23.0457	9.39442	45.2789		18.5971	19.1065	28.7456		29.2659	14.1164	53.0937		20.6388	16.5389	32.9444		20.077	12.9891	39.6309		28.3818	19.0839	47.4681		32.4174	17.1213	54.8595		29.7278	22.2195	45.4425		29.5339	14.8519	52.6762
26.6748	11.2017	49.1934		24.9235	8.87516	50.9529		25.7189	12.339	47.5401		24.1919	9.89212	46.3502		18.6166	17.6271	29.3753		32.1615	14.1217	57.6649		22.2705	18.1674	34.5205		29.5861	13.8052	53.9846		30.1171	20.9378	48.888		29.0565	15.0083	51.7636		29.4329	23.7406	44.3948		27.7989	16.7812	48.2255
26.9273	11.0872	49.8232		23.3843	7.45439	52.3388		23.8167	11.1417	46.1006		25.0374	7.8841	53.1706		18.6173	19.8162	28.5182		31.7086	14.1374	56.9306		20.5651	17.7568	32.2017		22.3629	13.5434	42.7426		29.029	17.6951	49.3543		28.9975	18.1828	48.9597		28.1649	23.3101	42.8085		28.6759	14.157	52.1111
24.025	11.4824	44.2301		25.3832	8.92277	51.6957		25.4591	11.6112	48.1623		25.9955	9.36754	50.7859		18.6297	18.1526	29.1699		29.3065	14.1434	53.1244		19.122	18.3384	29.8152		23.4409	14.7493	43.2775		27.9071	18.9608	46.8536		30.404	15.7984	53.04		27.2522	18.694	43.7258		29.5443	17.3769	50.3635
24.1268	10.4185	46.1279		24.9314	8.30913	52.5798		23.5304	12.3728	43.8736		22.2081	8.0876	46.9003		18.6405	18.6363	28.9896		32.2781	14.1568	57.8036		17.5464	16.4321	28.3307		20.7115	13.6003	40.044		26.5398	16.2338	46.7695		33.2075	17.4934	55.7152		27.0918	14.8143	46.4192		29.0382	13.7088	53.2305
23.2861	10.5658	44.3927		22.827	8.74744	47.3076		22.2584	11.4581	42.9638		23.215	8.02886	49.0669		18.6526	13.2626	32.0513		28.6766	14.1603	52.1123		20.6441	17.1789	32.608		23.3727	13.9238	43.9668		26.741	15.3858	47.8143		31.6	16.7113	54.0012		30.1275	21.5337	46.3273		27.3644	13.308	51.0633
22.6101	8.00567	48.9364		26.2761	8.10444	55.8816		23.9408	11.5818	45.6391		25.1213	8.92009	50.2668		18.6689	17.6378	29.4485		30.1378	14.1616	54.4127		21.7628	17.4592	34.1301		27.2566	13.0588	51.2116		28.335	17.7333	48.3051		31.3182	18.2681	52.3104		26.9266	19.623	42.7328		27.1771	14.5767	49.2908
25.5721	12.1073	45.9534		24.5552	9.09439	49.7008		25.2435	12.0283	47.1826		26.7249	9.67738	51.4021		18.6765	17.5385	29.5034		28.7937	14.1645	52.289		19.5197	17.6853	30.6868		31.5187	13.5944	57.3559		26.326	15.7854	46.8216		31.2893	15.4004	54.8034		31.8039	23.6695	47.6969		32.0777	17.8572	53.7416
23.8008	11.9281	43.2319		28.2789	9.10378	56.6491		22.109	10.5168	44.1593		25.7414	9.93291	49.0571		18.6859	19.8832	28.5922		30.1548	14.167	54.4396		18.1277	18.2451	28.3939		29.0667	14.1979	52.6787		27.9568	17.3078	48.0513		32.3887	18.0825	54.0255		28.9968	19.213	45.9573		29.0259	16.7676	50.0765
24.8369	10.7305	46.8195		22.7618	8.53695	47.7199		24.5486	12.1545	45.8455		25.7161	9.08331	50.9665		18.6863	19.4307	28.754		28.2861	14.181	51.4707		19.2791	18.3841	30.028		22.1075	12.7833	43.1706		29.2543	16.947	50.2761		28.8015	18.0814	48.7431		29.1236	19.9183	45.7367		28.2671	13.5107	52.2494
26.8006	11.6038	48.7567		24.5752	9.16597	49.5622		25.1234	8.23032	55.1655		15.2652	5.28843	42.1979		18.6883	19.1625	28.857		29.7316	14.2088	53.7199		17.1499	18.8873	26.7219		21.7035	12.4104	42.9525		27.0351	13.5829	50.1844		27.9338	13.9753	51.1486		28.6993	18.6642	45.8585		28.2543	14.0944	51.5181
23.2317	11.7654	42.492		25.0929	9.63457	49.4305		23.8503	10.859	46.6233		26.4349	10.0203	50.1254		18.703	17.8528	29.4075		31.3225	14.2163	56.2224		18.5404	18.3399	28.9618		22.9072	13.6678	43.4898		27.5685	14.7805	49.6858		21.9692	10.6843	45.909		26.1706	15.3477	44.5053		32.9475	16.8844	55.8684
26.5865	10.5818	50.1517		27.2972	9.27557	54.3547		23.9759	11.3529	46.0419		26.6318	9.85347	50.8344		18.7167	15.773	30.4537		30.1749	14.2166	54.4112		20.3329	18.0542	31.722		18.4111	12.8706	37.0431		27.9703	15.2356	49.8537		19.3271	7.16806	49.7309		27.4729	17.1331	45.0746		29.5865	16.6578	51.0185
21.7759	7.17251	50.0229		23.5447	7.76652	51.5638		25.6533	12.2409	47.5653		23.3121	8.70077	47.3966		18.7301	15.5397	30.6098		30.3822	14.2188	54.7296		21.6764	16.2122	34.7033		28.1952	13.4451	52.2179		26.6796	15.7555	47.3839		32.4802	17.4995	54.6268		27.8176	16.9647	45.7125		28.1993	12.8798	52.9909
25.6167	11.6157	46.7287		29.4162	8.77162	59.7835		23.2371	12.5684	43.146		24.9758	8.8612	50.1435		18.7301	15.7787	30.4695		30.5051	14.223	54.9236		21.3289	14.8057	35.1082		18.1774	11.6843	37.9493		28.576	17.8065	48.6044		29.952	16.0505	52.1101		25.277	14.7232	43.6731		28.3781	16.8631	49.0294
22.8455	8.71525	47.4242		33.6296	8.79073	67.7368		24.3343	11.2882	46.7573		26.1913	8.60322	53.1707		18.7347	19.3785	28.8449		31.5969	14.2283	56.6375		19.6211	17.6888	30.8369		19.0266	12.7401	38.1777		28.0135	18.3692	47.3875		30.9298	17.0011	52.7393		29.2125	17.6612	47.2848		29.3274	14.1206	53.1827
26.963	12.1195	48.2476		21.2308	8.56514	44.7004		23.5907	10.7454	46.3657		23.7528	6.94259	54.0745		18.7374	15.3855	30.7107		29.733	14.2506	53.6713		19.0525	17.8323	29.9328		28.0542	12.8367	52.8146		27.0144	15.5736	48.0577		29.4288	13.8523	53.6741		29.0188	22.4468	44.3495		29.3752	14.5372	52.7742
24.4114	11.7599	44.4861		22.369	8.06873	48.265		24.0095	10.2899	47.9316		23.0653	7.64919	49.9803		18.7448	15.307	30.7696		31.8536	14.2507	57.0157		20.5169	16.829	32.603		28.0141	12.3845	53.4205		29.8466	20.3606	48.8157		29.1128	16.2174	50.6868		27.6985	16.8759	45.6023		28.7577	16.1019	50.2473
23.1426	9.24506	46.7161		24.2818	8.72255	50.1465		28.0924	12.4402	51.3161		24.8939	8.17975	51.9258		18.7451	16.2277	30.2473		30.5637	14.2515	54.9814		21.05	16.1892	33.7684		21.7664	12.2977	43.1992		29.3093	19.9392	48.2892		25.9688	14.1517	47.8406		26.2377	14.0827	45.8092		27.5668	15.3276	49.1393
25.9326	11.6718	47.1835		25.3329	8.95779	51.5132		24.6431	11.8123	46.4824		25.0712	7.19242	55.8218		18.7487	15.7615	30.5073		30.4096	14.2529	54.7384		18.0276	16.5603	28.9921		28.1076	12.4462	53.4779		28.6551	17.3542	49.055		26.2003	11.6513	51.5557		30.2502	23.3766	45.6691		27.4331	12.0434	52.9857
28.5616	11.0485	52.7106		22.887	8.31546	48.5695		23.0783	11.6534	44.0735		23.8087	8.73563	48.253		18.7501	17.066	29.8342		27.7715	14.2542	50.5701		19.6777	19.5438	30.1439		27.6267	12.4545	52.6756		28.0398	15.8526	49.3814		29.2619	15.8523	51.2473		28.8619	20.0871	45.2694		29.6907	17.238	50.6945
24.1446	10.0521	46.8457		20.5125	8.14769	44.377		25.9748	12.8006	47.3444		26.2632	8.68696	53.0744		18.7687	16.8588	29.9605		30.9737	14.2622	55.6104		20.4915	18.3697	31.8104		26.4585	12.2025	51.1192		27.6655	17.7103	47.3282		31.2712	17.2288	53.0596		27.4374	17.0481	45.0821		29.0142	14.3475	52.422
23.3889	10.7765	44.2237		26.553	8.23551	55.9863		24.0426	11.7406	45.58		22.0926	7.43004	48.7249		18.7774	17.2184	29.8036		27.0209	14.2641	49.3787		18.3744	19.361	28.3276		29.1592	13.2054	54.0973		27.1933	16.7649	47.3298		31.3623	16.247	54.0665		27.1556	16.822	44.8216		28.9165	14.074	52.5911
24.1316	10.8087	45.4621		24.5688	8.26264	52.0141		24.3827	12.3497	45.3131		26.2659	9.09549	51.9668		18.7817	17.5495	29.6552		35.0884	14.2745	62.0778		20.707	17.2	32.6921		21.0506	13.2889	40.9013		26.9312	15.1471	48.3306		25.7144	9.90808	54.1092		27.3405	16.8273	45.0991		27.9809	16.262	48.9252
20.2355	9.99949	39.9345		25.6235	8.61254	53.0201		24.5371	11.5167	46.7444		23.2302	8.39233	48.0571		18.7818	16.7887	30.0162		30.8914	14.2773	55.4632		20.5834	16.5492	32.8558		28.944	13.3073	53.6107		24.1661	13.681	45.4875		28.5928	15.4168	50.6355		29.7093	18.6705	47.3336		28.9284	15.9395	50.6531
27.5044	10.8195	51.312		23.9433	9.51567	47.5936		25.5578	12.2258	47.4225		25.9853	8.82348	52.1643		18.7818	15.7038	30.5954		30.5981	14.2787	55.001		20.2531	17.2946	31.9671		29.6211	13.0957	54.9953		29.0824	21.468	47.1437		29.5179	16.4	51.1385		29.4036	24.1237	44.2076		28.6096	14.8039	51.285
25.2228	10.9697	47.082		24.1915	8.79342	49.7842		25.4601	12.4106	47.0104		24.2655	7.84663	51.7483		18.7896	18.7931	29.1437		29.3721	14.2807	53.0688		21.3645	15.9663	34.3813		20.9079	12.8706	41.1155		28.3427	19.5559	47.1239		31.2948	17.3288	53.0078		27.788	17.697	45.1473		28.4511	14.3343	51.5521
25.7646	10.8001	48.3199		24.7814	8.92388	50.5596		23.7448	11.51	45.4148		27.109	10.1513	51.051		18.7929	18.1886	29.3927		30.3545	14.2808	54.617		20.5688	17.909	32.1358		22.3707	11.5511	45.2276		26.4143	15.7967	46.9422		29.1387	13.6751	53.4421		27.7264	17.0835	45.4873		26.1065	10.9971	52.5427
25.0037	10.8614	46.8896		22.0611	7.0332	51.1611		23.6061	12.1067	44.3435		26.6401	8.54892	54.199		18.8057	20.4032	28.5877		32.2103	14.282	57.5328		20.279	16.4842	32.4309		20.136	12.1498	40.6724		29.4557	19.5051	48.7587		30.2961	14.0111	54.8534		27.6173	18.1466	44.604		26.7964	12.0738	51.8792
26.5364	9.53414	52.3027		20.6197	6.72442	49.3018		22.7891	11.8768	43.2776		23.964	7.91538	50.9178		18.8069	17.3672	29.7766		32.3669	14.305	57.7523		18.9391	18.4772	29.4906		24.9974	13.644	46.8533		26.6855	17.6667	45.9045		37.8377	19.4696	60.9014		26.0773	13.9375	45.7072		26.8112	10.9819	53.7884
26.6118	8.50582	55.2351		21.3756	7.71832	47.3381		22.7655	11.4516	43.8338		28.5016	10.9263	51.9688		18.8101	17.5632	29.6929		28.766	14.3069	52.0807		20.3924	18.5581	31.5817		18.0838	12.7129	36.6646		29.345	20.8114	47.8524		30.8293	20.3703	50.2206		29.0487	20.7299	45.2003		22.5426	8.37793	52.2027
23.6337	10.8786	44.4798		25.028	8.46941	52.2887		24.0194	12.1229	45.0098		24.0624	8.25872	50.0537		18.8224	18.3057	29.3885		29.4419	14.3122	53.1369		20.5745	16.6614	32.7781		18.1343	12.7825	36.6754		28.3084	18.0652	48.0312		25.0382	20.6346	41.8102		29.8476	21.2642	46.0623		28.7364	13.8754	52.5471
27.5256	8.49939	57.0212		19.6369	8.98764	40.7167		23.966	11.7277	45.4662		26.073	8.38175	53.6126		18.8239	18.1716	29.447		31.7565	14.3138	56.7819		21.3874	18.7762	32.9407		22.0222	13.9421	41.8012		23.0991	15.9927	41.7287		32.6088	17.5075	54.8178		26.3885	14.5281	45.5933		27.3941	11.8948	53.1602
23.4174	9.61396	46.4161		28.8349	10.3516	54.5847		24.3578	11.399	46.622		23.9443	8.38762	49.4543		18.8287	19.3025	29.006		26.8698	14.3192	49.0785		20.9918	16.6032	33.4415		29.05	12.984	54.2277		29.3977	19.177	48.8798		30.9241	18.7711	51.3695		27.4448	16.3612	45.6118		30.6251	16.5298	52.6933
23.9682	11.5199	44.0812		27.3996	10.0542	52.6781		24.8883	10.8811	48.392		24.8583	8.58934	50.6501		18.8287	16.2088	30.3879		31.0399	14.3319	55.6271		19.4353	17.1475	30.8174		27.8561	12.9534	52.3289		28.2579	17.9961	47.9993		30.2187	14.651	53.9693		26.8479	17.1441	44.1342		30.5068	17.887	51.3981
24.3741	9.7068	47.9616		27.1165	8.25921	57.0129		24.0362	11.7633	45.5384		24.2515	9.16872	48.026		18.8292	17.9245	29.559		30.359	14.3368	54.5554		18.1399	17.7853	28.6008		21.8898	13.6889	41.8367		27.7397	16.8441	48.086		30.3239	17.349	51.5466		29.0151	17.0803	47.4137		28.8175	15.9629	50.4609
23.2644	10.7421	44.0607		25.5471	9.81899	49.85		25.4879	11.5907	48.2437		21.5726	6.20421	52.6531		18.8309	19.6126	28.8963		30.2745	14.3434	54.4137		20.3809	16.5745	32.5356		27.4574	12.0455	53.0263		28.1635	18.9283	47.2472		28.9268	18.0202	48.9709		27.8808	16.7935	45.9378		28.0302	13.2263	52.2467
25.303	10.605	47.858		27.6394	10.3889	52.3942		25.8062	10.6584	50.3957		22.483	7.19119	50.395		18.8332	16.2468	30.3717		31.0852	14.3442	55.6896		19.9463	18.6418	30.8931		28.3479	12.3934	53.9545		28.0666	17.5306	48.0501		22.7928	9.88688	48.8864		30.544	23.0715	46.2107		28.7194	15.4418	50.807
22.7831	9.6083	45.2742		29.3203	10.2957	55.5719		24.5051	11.0992	47.3572		19.4541	6.5628	46.2972		18.8345	16.1598	30.4198		33.558	14.3487	59.572		21.1108	19.0423	32.4237		19.2634	12.9364	38.3643		26.4024	16.1274	46.646		29.239	14.8518	52.217		28.4842	22.5729	43.5472		28.8796	15.1911	51.3061
24.1405	11.3157	44.6693		25.8333	10.5398	48.9075		25.1726	11.6421	47.6291		21.5844	6.73187	50.2818		18.8362	18.4718	29.3399		30.2301	14.3566	54.3267		19.6787	16.1045	31.7353		28.4222	12.7679	53.5201		28.711	21.0557	46.8242		30.3745	17.1994	51.7452		29.0527	19.9673	45.6086		29.5409	14.95	52.5806
23.5445	11.3854	43.5541		26.6749	10.0489	51.3887		21.8001	10.3603	43.8862		23.766	6.93124	54.1607		18.8381	18.1928	29.4591		28.5547	14.358	51.6909		21.8251	15.4732	35.4068		22.2941	13.5261	42.6529		27.9282	17.567	47.8163		30.2092	18.1469	50.7712		28.2974	17.5808	45.9833		29.8919	17.9874	50.4156
23.6888	9.27797	47.6512		25.0418	9.83057	48.9178		23.0171	10.2074	46.3268		22.839	7.48703	50.0699		18.8422	18.691	29.263		30.1327	14.3607	54.1651		17.345	18.3642	27.2001		20.4002	13.0631	40.0782		29.0306	20.7314	47.4524		28.4127	13.8828	52.024		27.6666	16.7973	45.6092		26.7023	12.3359	51.3199
23.9423	10.9589	44.8906		26.9415	8.87255	54.7823		25.4531	10.0779	50.9272		20.2585	6.45073	48.5464		18.8425	16.1402	30.4413		32.9437	14.3716	58.5777		18.7902	16.9275	29.9614		23.4092	11.841	46.5545		28.5642	18.9705	47.8025		29.3563	13.5971	53.8845		28.8561	20.9886	44.7985		28.7482	16.6165	49.7864
27.2912	9.58157	53.5684		20.9965	7.78676	46.3638		25.3594	7.93309	56.6395		20.1224	5.43025	53.5208		18.851	14.8896	31.1933		27.4808	14.3803	49.9777		20.0491	17.7977	31.4196		29.0075	12.992	54.1497		29.5459	18.7151	49.4028		28.0327	11.9064	54.2131		25.535	13.9946	44.7819		28.1131	12.7218	53.0754
22.8461	10.4834	43.7586		28.003	10.0028	53.8751		18.7289	5.71232	52.1077		16.9525	5.21372	46.8694		18.8578	17.6686	29.7153		28.1633	14.3944	51.0349		18.9415	14.8806	31.339		27.6063	13.2648	51.5032		28.4185	17.0052	48.9725		28.8987	17.421	49.3734		28.2946	17.5718	45.9861		29.1037	15.3046	51.533
27.8725	10.3821	52.8157		26.1036	11.0493	48.4712		27.2288	8.32828	58.9485		20.9803	7.60787	45.8594		18.8582	17.4484	29.8175		29.0104	14.3963	52.3584		20.8421	18.7692	32.15		24.1203	13.4325	45.6845		26.9865	13.0644	50.765		27.3357	15.1293	48.9717		25.1794	12.8403	45.5099		30.6586	12.854	57.0379
23.017	10.4429	44.1295		29.3937	10.636	54.9706		25.601	8.1054	56.5238		21.1024	6.87922	48.6491		18.8631	18.5229	29.3621		29.653	14.4037	53.36		19.4822	18.9466	30.0919		32.5681	14.6719	57.6154		24.8768	13.4215	46.9156		35.9957	15.2202	62.2712		26.4128	15.2301	44.9827		29.956	15.7137	52.4354
23.3375	11.3326	43.2749		29.3522	11.1226	53.9346		25.1483	7.62367	57.3635		21.5742	6.3478	51.9688		18.8667	15.8354	30.6502		28.2423	14.416	51.135		20.4177	17.76	31.9835		23.0318	13.7578	43.5914		25.2147	13.5378	47.3219		33.989	15.4453	58.9062		26.9408	15.5496	45.5103		29.2236	15.5076	51.5193
23.4092	10.8369	44.1591		26.056	9.46085	51.5925		26.1037	8.96195	54.8402		17.7571	7.06986	40.8336		18.8671	16.7807	30.1489		29.8062	14.4162	53.5923		20.0559	19.6971	30.6325		26.5725	11.1935	52.9818		27.438	12.5939	52.1577		19.6368	14.0626	37.9106		26.8498	16.3368	44.7317		26.9319	14.328	49.1686
26.9414	10.3421	51.251		20.9156	8.94714	43.2126		26.3033	10.5525	51.4725		25.4914	9.4499	49.6621		18.8689	17.7695	29.6877		31.0428	14.4209	55.5268		20.0851	17.1983	31.7641		25.4592	11.8919	49.9232		22.9301	10.9816	47.0783		13.9076	13.127	29.4956		28.9317	17.9527	46.6683		29.4341	14.2009	53.2588
26.9051	10.3402	51.1957		24.0316	11.4928	44.2264		21.4686	7.89022	49.0059		29.563	8.22642	60.9437		18.872	17.8614	29.6528		31.6928	14.43	56.5391		19.37	18.4916	30.1127		21.9691	12.3373	43.4846		28.3738	16.8284	49.0524		29.3257	16.6356	50.6411		28.2065	19.1019	44.8766		29.8247	13.6969	54.5036
21.0312	8.47541	44.5391		29.4861	9.56649	57.6246		25.4248	8.48815	54.9378		22.3028	7.80599	47.9315		18.8765	17.6219	29.765		29.5555	14.443	53.1651		20.6132	17.5577	32.3686		22.2576	13.2899	42.8487		28.2459	18.731	47.4915		28.7888	15.0291	51.3243		28.9434	20.7995	45.0119		29.8245	16.7603	51.2841
22.1526	9.56442	44.2113		21.0452	7.08578	48.8039		26.6025	7.80177	59.6223		21.172	7.25908	47.4013		18.8776	18.3378	29.4566		30.05	14.443	53.9416		20.0923	17.2044	31.7701		25.3114	10.3779	52.3632		24.7743	11.9708	48.6517		32.17	13.1901	58.9843		29.6772	22.1349	45.4097		29.3751	16.0905	51.1935
23.217	9.72024	45.8324		27.3334	9.98098	52.7199		27.813	9.14606	57.5298		20.2009	6.39993	48.6458		18.8845	15.1567	31.0761		30.6901	14.4479	54.9382		20.9966	16.1396	33.718		23.1664	12.032	45.8767		27.2917	15.6176	48.4461		28.6214	15.6235	50.4774		29.3924	17.0992	47.9635		26.5549	12.2011	51.2795
23.6139	10.441	45.1825		28.6643	10.6669	53.6278		26.4707	7.51454	60.5024		20.312	7.83956	43.8257		18.8846	19.5999	28.978		31.0042	14.4499	55.4313		21.1763	15.6804	34.2722		21.9145	12.7821	42.8551		26.3903	11.8378	51.5717		21.2339	13.7872	40.698		28.101	17.4633	45.7735		26.5653	10.8187	53.6788
26.0977	8.59972	53.9613		20.9239	9.13365	42.8244		27.8504	8.03609	61.2232		15.8072	8.66507	33.1237		18.8889	19.2723	29.1059		31.4268	14.4537	56.0948		20.4269	15.9993	32.9327		29.7734	12.9813	55.4129		25.9323	14.3967	47.5201		29.6434	14.0322	53.793		27.7229	16.6202	45.8315		28.1525	13.1052	52.6058
24.6238	9.98517	47.8414		22.3877	9.36623	45.054		27.3335	7.85569	60.8861		18.8533	5.41472	50.4669		18.8952	15.5076	30.8824		29.5107	14.4558	53.078		20.7396	17.1875	32.7457		26.4121	12.3453	50.8226		28.6303	15.4875	50.6231		32.8831	17.1413	55.5386		29.4767	20.5076	45.9274		30.0006	16.37	51.892
22.9392	9.65779	45.4513		29.0445	10.1789	55.3379		25.0448	11.0814	48.3114		27.1326	9.16781	53.399		18.9059	16.1464	30.5375		30.5836	14.4591	54.7624		18.2355	18.5915	28.4145		27.3947	11.3915	54.0312		25.6785	12.5342	49.3472		28.6487	14.1192	52.1176		29.702	19.8785	46.5881		27.9418	15.2556	49.7866
24.5175	10.3511	46.9419		24.849	8.8646	50.8408		24.6819	9.39128	51.0737		24.771	8.07765	52.0011		18.9073	18.0124	29.6393		30.8618	14.4616	55.1904		20.4067	17.6907	32.0004		31.2279	13.4935	57.0271		25.1387	13.5601	47.1775		29.7525	13.7697	54.293		29.8158	16.2279	49.3113		30.0046	16.117	52.1268
23.9623	11.2246	44.5093		28.9868	10.4435	54.6601		22.3481	9.50216	46.5273		19.7746	5.95542	49.7419		18.9077	19.954	28.8862		28.1621	14.4666	50.953		19.3478	17.3991	30.568		18.0121	13.6273	35.6994		25.1273	12.0116	49.1849		27.1824	12.6176	51.7038		26.1337	16.4621	43.5488		29.9064	14.778	53.3391
23.2712	11.0145	43.6387		27.0071	10.8842	50.3247		23.9358	10.1126	48.1427		21.2829	6.80403	49.3349		18.9096	15.2559	31.0525		30.4709	14.4698	54.5683		21.6469	16.6337	34.408		27.8448	13.364	51.7629		27.5858	15.2293	49.2673		30.4706	15.7763	53.1661		29.0939	22.8074	44.2998		28.5352	17.056	49.1104
25.4248	9.16348	51.1561		23.23	9.65702	45.9897		25.1209	11.4116	47.9061		26.067	8.34995	53.695		18.9111	19.6158	29.012		32.2322	14.4835	57.3145		19.8788	15.5255	32.379		27.3693	12.582	52.062		28.783	19.1004	48.0368		29.3644	14.0428	53.3339		29.8592	21.9384	45.7549		29.4742	18.3802	49.5222
22.9656	9.97094	44.8859		28.3705	10.5021	53.4503		25.6723	11.5401	48.6383		22.9825	7.72916	49.5497		18.9114	17.8225	29.7286		30.8226	14.4957	55.0942		20.3405	18.7116	31.4415		29.3362	13.1105	54.5157		27.3796	15.6704	48.5363		27.6517	16.8445	47.954		30.0835	20.7521	46.6602		28.833	14.0953	52.434
23.1915	10.8093	43.8265		26.3281	10.3875	50.0762		26.4064	11.7534	49.5391		25.7725	8.41963	52.9151		18.9166	17.1793	30.0292		28.8904	14.4995	52.0553		19.1939	17.4431	30.3165		19.1859	13.1522	38.0216		33.8763	15.7727	58.3736		19.4814	17.6593	35.2369		27.2454	16.7634	45.0036		29.1068	15.9235	50.9406
23.5835	10.6942	44.6951		29.0144	11.2511	53.116		25.1041	10.8781	48.7664		24.9838	8.15114	52.1952		18.9168	15.6521	30.8304		31.896	14.506	56.7602		21.3628	16.1827	34.2483		30.9448	13.4302	56.6636		28.4554	19.3678	47.403		29.9151	14.4479	53.7213		28.6082	19.3314	45.3283		28.369	14.7795	50.9339
24.6156	10.0232	47.7496		29.0917	10.0869	55.6302		20.5199	7.16649	49.5157		26.1832	7.53706	56.7512		18.9192	17.3438	29.9571		32.0434	14.5098	56.9914		19.7502	17.4836	31.125		23.6993	13.6049	44.8204		28.413	16.714	49.1999		22.4946	18.8666	39.0307		27.7398	18.7279	44.4182		25.0697	13.0129	47.7246
27.7284	10.4601	52.4032		25.9964	9.52145	51.3412		25.4231	11.439	48.3716		24.7634	8.04275	52.0996		18.9194	19.2166	29.1712		28.5226	14.5154	51.4622		19.4625	17.4628	30.7067		24.5069	13.049	46.7644		27.7918	17.9521	47.347		29.2796	17.3261	50.0068		28.1589	17.3889	45.9141		28.2967	16.2205	49.4414
25.8766	11.3512	47.579		21.2256	7.53003	47.6325		26.5302	7.75768	59.645		20.7386	7.61708	45.3386		18.9354	18.9339	29.3006		28.7428	14.5214	51.7993		19.9892	16.1186	32.1975		26.4045	10.543	53.9528		28.319	18.4163	47.8074		29.5535	17.1558	50.5502		26.2515	14.402	45.5069		29.9446	15.2648	52.8712
24.8448	11.5389	45.5382		27.0663	8.81334	55.1857		23.0348	9.20046	48.4729		24.2707	7.857	51.7172		18.9463	18.5505	29.4709		30.9036	14.5255	55.1866		19.7848	17.1519	31.3393		24.3079	13.0256	46.4639		28.0637	17.915	47.7693		30.3768	15.1427	53.671		26.0551	14.9185	44.7064		27.4651	13.428	51.0692
23.6873	10.7262	44.8217		31.7983	9.11791	63.1861		25.461	11.3693	48.5518		23.8713	7.94916	50.621		18.9512	14.8505	31.3735		30.8372	14.5348	55.0654		19.8204	18.1327	30.9305		29.3837	13.5269	54.0236		27.9188	20.2491	46.1257		26.7108	12.2244	51.5044		28.4411	18.2185	45.7688		30.138	19.3486	49.8452
24.4539	10.3153	46.8957		28.0858	9.57037	55.0518		25.245	11.5247	47.9379		22.7137	7.02264	51.5295		18.9564	18.0457	29.6941		28.4202	14.5415	51.2696		17.9217	19.3481	27.6765		20.3884	12.5284	40.6461		26.8532	16.8928	46.7205		28.2862	12.5683	53.5868		25.641	14.7409	44.2206		31.3067	16.996	53.3034
23.3096	11.2203	43.3903		26.2285	9.92082	50.8622		24.8915	11.4883	47.3942		21.5865	7.47343	47.5325		18.9663	16.9854	30.1982		30.6003	14.5444	54.6856		19.5837	18.018	30.6319		28.3395	10.801	56.794		27.6593	12.6163	52.487		27.9563	12.52	53.1142		26.7115	12.8155	48.0423		26.2253	11.8478	51.2772
23.9691	11.5185	44.0827		27.4432	9.57882	53.8562		25.3585	11.3477	48.4098		25.2424	8.40935	51.9169		18.9672	16.3804	30.5056		30.6753	14.5499	54.7944		20.9045	17.437	32.8642		27.8477	12.2244	53.3926		27.2302	12.534	51.9015		25.056	13.8842	46.6858		27.7227	16.3102	46.0741		30.2477	17.8328	51.0607
22.3432	11.5028	41.3437		25.9406	9.76366	50.6904		24.0437	10.5569	47.4951		25.085	7.85165	53.3727		18.9676	17.0386	30.173		30.6031	14.5519	54.6813		20.5606	17.788	32.1808		22.4278	13.817	42.567		29.224	15.7763	51.2599		28.2306	12.6202	53.4164		24.2645	12.2728	44.7173		28.3536	11.4529	55.5522
22.0834	9.90889	43.417		26.1544	9.07867	52.7434		22.9801	10.5268	45.6752		25.5978	8.77034	51.5657		18.9745	16.1912	30.6184		30.4476	14.5612	54.4292		19.9982	18.4448	31.0551		28.5982	13.3112	53.0445		30.2058	19.5831	49.799		28.712	11.2429	56.5564		26.0746	14.6765	44.9603		34.6412	16.1852	59.1002
20.4971	8.39032	43.7176		19.8056	10.0782	39.0293		25.6403	11.0718	49.3544		25.8302	7.63718	55.651		18.9773	16.9213	30.2463		29.7984	14.5802	53.3872		18.6343	17.2987	29.5505		30.3401	13.6173	55.4331		27.4575	16.829	47.6768		27.1335	12.0916	52.4067		29.0363	20.8197	45.1377		28.2389	15.1754	50.3309
23.3086	10.5514	44.4557		24.3217	9.20126	49.0071		24.8772	11.6958	47.0501		25.9117	8.1758	53.9388		18.9822	19.6873	29.0894		25.8239	14.5977	47.1496		19.06	16.7087	30.4754		27.0439	12.5671	51.5439		26.7278	13.3487	49.9803		28.3999	13.2318	52.8355		25.7494	17.0148	42.5762		29.1361	16.0566	50.8611
22.6058	9.83523	44.4951		24.3727	7.25135	55.173		26.1414	11.6255	49.292		26.0008	8.67054	52.6129		18.9824	20.1145	28.9395		29.7175	14.6021	53.2355		18.4551	16.5736	29.6323		19.1374	13.2717	37.8267		26.9811	13.1971	50.5838		28.6196	12.1531	54.7838		25.8431	18.4457	41.8153		28.994	17.2577	49.6407
23.9207	11.9586	43.3892		24.7031	9.16709	49.8007		29.6928	7.44782	67.4357		18.2925	5.80287	47.0131		18.9853	18.9362	29.3733		30.5785	14.6022	54.583		18.7088	17.6313	29.5121		27.7663	14.0987	50.7378		29.3255	16.0385	51.1648		27.685	14.1245	50.5851		27.7323	15.7624	46.5397		30.101	14.619	53.8189
25.7749	11.3095	47.4785		24.7673	9.24597	49.7348		24.4822	11.119	47.2854		26.3208	7.81472	55.9887		18.9863	16.6125	30.4148		30.0824	14.6094	53.7982		18.9914	18.2698	29.654		28.5428	12.8107	53.6559		27.6307	14.5504	50.0246		29.6625	12.2387	56.3787		27.4422	16.3127	45.6492		29.2165	14.3765	52.7072
23.1335	11.2704	43.0147		27.6861	10.2247	52.8222		22.1498	7.76987	50.7565		22.8061	6.50634	53.9655		18.9876	17.324	30.068		31.0929	14.6106	55.3793		19.1751	16.8008	30.6025		28.3748	13.1016	52.966		27.9406	18.0458	47.4965		31.7984	17.1684	53.8943		29.1619	19.5417	46.0033		30.9197	17.7101	52.1464
23.2245	11.54	42.7896		28.1132	11.1408	51.7675		26.012	7.64017	59.0636		19.7299	4.63346	58.3238		18.9881	18.1647	29.6928		31.6902	14.6148	56.305		18.7311	17.5299	29.5889		28.4084	11.684	55.2227		24.9572	14.6583	45.7359		27.3193	12.0867	52.7251		27.9095	15.6331	46.9255		29.0018	14.765	51.9366
24.3147	11.5536	44.6163		26.8112	10.5248	50.6616		23.9282	9.58807	49.2379		23.075	7.66098	49.9594		18.9892	16.1195	30.678		30.5099	14.6274	54.4501		21.1143	16.4259	33.7278		20.0131	13.2598	39.2527		24.4881	11.5997	48.7356		31.9979	13.5238	58.2164		28.9762	17.9229	46.7545		27.8791	14.2677	50.7237
22.9106	11.2764	42.6259		25.6701	10.0636	49.5613		24.5259	10.3913	48.6495		26.2837	8.14718	54.7678		18.9969	16.7576	30.353		29.7066	14.6348	53.1852		19.7259	18	30.8506		20.2516	13.0475	39.8565		27.1453	16.3154	47.6155		30.2475	14.9681	53.6535		27.0655	13.1466	48.1954		28.3753	14.2038	51.579
25.3456	10.4193	48.2797		25.2385	9.42216	50.1814		25.4383	7.87783	57.0019		25.4807	8.36976	52.4917		19.002	18.9623	29.389		31.5387	14.6416	56.0418		20.8579	18.1491	32.4476		24.3365	12.8667	46.7077		28.081	15.3256	49.9322		35.8853	16.2379	60.933		25.9235	13.1075	46.3915		27.5861	12.5298	52.496
23.1713	10.6534	44.0443		25.3031	9.14796	50.9672		25.7406	11.485	48.837		25.4735	9.08275	50.5121		19.0038	19.4358	29.2131		30.4349	14.6502	54.3073		20.2127	16.5938	32.2723		18.9793	12.2856	38.5929		28.8479	20.3438	47.4016		28.9018	13.1174	53.8029		28.1604	18.0025	45.4967		24.2587	9.16063	53.2812
23.8172	11.4718	43.8918		27.5504	10.145	52.7498		26.425	11.2791	50.3507		25.1377	7.99426	52.9998		19.0095	17.1811	30.1679		29.381	14.6716	52.6348		18.4765	15.9996	29.9627		20.8754	12.6171	41.3458		28.7038	15.2193	51.0026		19.7709	8.45103	46.6129		27.8364	17.9272	45.0655		28.1832	13.9959	51.5198
24.3523	10.9606	45.5922		25.7606	9.63026	50.6581		21.7384	8.07859	48.9676		25.3567	8.17037	52.8675		19.0228	17.3631	30.1024		28.3589	14.6752	51.0295		18.4432	16.4446	29.677		28.7457	13.4461	53.1026		30.2727	16.9663	51.7865		33.3083	16.1917	57.0688		28.2654	15.1565	47.9118		28.1211	13.4938	52.0403
23.1248	11.6632	42.4477		28.7391	10.3073	54.5116		24.381	10.5599	48.079		26.4464	8.24913	54.7539		19.0253	15.8188	30.9019		34.6769	14.687	60.8919		19.0568	16.0516	30.8181		24.3828	12.8088	46.8596		28.7114	16.0072	50.2609		34.3731	18.0083	57.0063		28.3108	19.3452	44.8847		29.3785	16.0365	51.2532
24.5378	11.0805	45.7233		26.2276	10.2928	50.0844		23.614	10.1058	47.5845		24.6444	7.17541	54.9944		19.0272	17.2854	30.1449		30.992	14.69	55.1265		18.6259	14.9265	30.8191		16.9135	13.2716	34.2375		31.0062	21.4766	49.8534		33.0358	14.681	58.3372		26.8681	15.0573	45.842		30.0481	15.643	52.6489
24.3829	9.57601	48.2673		20.8082	11.0531	39.3313		25.7972	11.2599	49.3103		27.5642	8.88434	54.9834		19.0287	18.2177	29.7307		33.557	14.6903	59.1332		20.7871	16.2846	33.3137		24.6078	13.2704	46.6631		34.2105	18.839	56.1132		30.2866	14.2374	54.5615		27.0726	16.4098	45.0076		30.5703	14.7903	54.3574
24.8288	11.373	45.7595		26.4521	9.98355	51.1269		24.9102	10.7417	48.6749		24.9064	7.58468	53.9567		19.0409	17.5973	30.0177		30.0044	14.7041	53.5671		18.8199	16.231	30.3608		28.6192	12.6099	54.0722		30.4968	14.8668	54.1585		31.3873	13.4231	57.3842		26.9803	17.9913	43.7633		29.2819	15.6649	51.4507
24.7792	11.3037	45.7842		29.8897	10.4695	56.1933		26.8122	10.9586	51.5872		27.9147	8.55613	56.6321		19.0456	18.4417	29.6595		30.2223	14.7349	53.8737		18.2168	16.6255	29.2466		29.8275	12.7392	55.8552		29.2952	15.4737	51.6611		25.4718	8.46332	57.6191		26.5308	14.8568	45.5025		26.0669	12.4891	50.0527
24.467	10.584	46.4334		26.8151	10.6014	50.5173		24.8955	10.4731	49.1464		25.6528	9.09264	50.8289		19.049	17.0767	30.2767		30.9	14.7356	54.9314		20.4256	16.0184	32.9207		23.5861	13.6706	44.5678		31.0836	15.9873	53.8891		33.6059	15.6139	58.129		27.393	18.2542	44.2024		27.5202	13.7344	50.7824
23.6588	11.3472	43.8013		27.8192	11.2465	51.0778		27.0407	10.2039	53.4913		26.8977	8.02991	56.3782		19.0497	19.0445	29.4241		30.7478	14.7411	54.6853		21.3673	15.1923	34.8907		22.7849	12.4937	44.6357		29.5608	15.9665	51.5934		32.3704	14.025	58.124		27.1253	15.0552	46.2408		29.3396	13.3374	54.2049
23.9788	11.0092	44.8684		25.5964	9.58559	50.4597		26.6052	11.3818	50.4777		19.6931	5.0741	54.791		19.0564	19.1549	29.3912		31.3225	14.7435	55.582		19.0417	14.5284	31.7267		20.7829	12.2259	41.6521		31.6663	16.1577	54.6103		34.4511	15.8052	59.2162		28.2086	18.8427	45.0365		26.494	11.9666	51.5382
26.2385	10.6462	49.4199		25.5882	9.71512	50.1513		27.2199	10.8951	52.4106		25.8907	7.77324	55.2678		19.0603	16.2885	30.6927		32.9883	14.7503	58.1721		20.8437	15.3243	33.9971		23.7691	12.9809	45.6483		31.4931	15.0927	55.4502		33.1404	16.563	56.4541		30.0197	19.1221	47.4956		29.2642	13.8817	53.3782
22.7901	11.2522	42.4561		30.7603	10.2553	58.2198		26.5895	11.2473	50.6843		23.0255	6.26089	55.6765		19.0614	19.1718	29.3942		27.2452	14.7518	49.2124		20.1006	15.7869	32.5598		19.767	12.4731	39.6818		31.0386	17.8699	52.1988		44.0916	18.789	70.5622		26.2322	15.0961	44.8214		27.6912	16.584	48.2231
19.2296	9.29426	39.3505		25.3572	10.0487	49.0273		26.0594	11.5734	49.2366		24.7678	7.64299	53.466		19.0619	16.9872	30.3368		31.7622	14.7546	56.2592		21.1085	15.3717	34.3737		21.473	12.7833	42.1334		30.4528	15.548	53.3674		30.072	13.8411	54.7151		28.3655	16.7692	46.68		29.2714	15.819	51.2931
24.3836	10.1511	47.0799		25.8746	8.70015	53.2465		26.9749	9.97563	53.8826		24.8744	5.8013	62.6618		19.0705	17.4735	30.1197		31.8778	14.7791	56.4044		20.0049	15.8039	32.4035		25.7637	12	50.2653		28.5319	14.083	51.9738		30.979	12.4517	58.2066		29.1122	20.0497	45.6481		29.8344	15.6315	52.3293
25.2816	10.9527	47.2163		23.9668	8.8105	49.3103		23.0708	9.5857	47.6701		24.6466	8.7832	49.7273		19.0767	17.0518	30.3271		30.2964	14.7815	53.9389		19.9683	16.6928	31.8512		29.4747	13.3997	54.3351		31.7655	18.9727	52.4589		33.3339	20.3201	53.832		29.5284	20.3252	46.0933		29.6804	15.6314	52.0932
23.1169	9.40132	46.324		28.7785	9.65855	56.0935		26.3682	11.1942	50.4002		27.0738	8.7408	54.4678		19.0816	18.608	29.6471		31.2609	14.79	55.434		18.8866	17.4777	29.8464		23.9621	12.5214	46.5372		30.377	15.6288	53.1693		33.5275	16.4305	57.1672		28.8096	21.9214	44.2924		28.5526	12.8578	53.602
23.2999	10.6317	44.3081		26.8539	9.64353	52.6243		27.1494	10.9081	52.261		27.3671	8.20819	56.6911		19.091	19.5552	29.2926		28.3112	14.7984	50.8279		21.2116	14.7465	34.9689		20.5158	12.1242	41.3391		30.8952	16.0445	53.5533		37.827	15.5058	64.7411		28.3826	13.1062	50.3851		29.1363	14.9441	51.9601
23.6276	11.1126	44.1019		26.8248	9.85627	52.0774		22.9906	9.64559	47.3934		25.777	8.65989	52.2147		19.0962	17.0849	30.3427		27.8519	14.8043	50.1042		21.2581	14.7548	35.036		20.546	13.144	40.2365		27.5351	11.7676	53.6126		30.4992	12.9272	56.667		28.1373	17.5695	45.7526		26.6534	11.5093	52.5613
23.4468	11.2569	43.5733		28.199	9.72056	54.8873		24.8728	10.4586	49.1325		26.9558	8.46883	55.0509		19.0968	17.7713	30.0249		31.7334	14.806	56.153		19.8527	15.2411	32.5188		21.4553	12.8253	42.0563		27.789	10.3575	56.7947		28.7014	10.8119	57.4038		27.538	16.604	45.5666		30.3642	15.7448	53.0358
24.5827	10.4936	46.8005		26.975	9.00296	54.4847		23.4065	10.6764	46.1652		27.2057	8.46351	55.5557		19.1011	18.8486	29.5761		29.4635	14.8116	52.6075		18.5536	16.2214	29.9615		20.5626	13.1635	40.2372		32.575	15.6341	56.5308		31.2924	16.6381	53.603		25.9966	15.3682	44.2167		32.954	16.076	56.6514
24.4453	11.8607	44.4012		26.1223	10.4206	49.6509		26.4435	10.4652	51.892		27.001	8.76776	54.2463		19.1017	19.4242	29.3589		32.9144	14.8256	57.9664		20.4051	16.0421	32.8745		20.6216	12.6278	40.9154		29.3202	13.2961	54.2348		33.0905	11.69	63.1169		23.8487	8.78989	50.4728		31.9006	18.4357	53.0411
23.7346	10.1823	45.8646		25.7656	7.71636	56.2398		27.4243	11.2485	52.1142		23.7365	7.66816	51.2728		19.103	16.4408	30.6784		30.8213	14.8321	54.6976		17.972	17.765	28.3609		29.3464	13.2584	54.321		29.5604	14.3945	53.2312		31.7882	12.1982	59.977		28.5309	17.1474	46.6411		22.0084	7.87483	52.7433
21.5777	9.35677	43.5736		25.7066	9.77253	50.2477		25.1409	9.68987	51.2212		26.2266	7.92005	55.42		19.1057	17.1107	30.3433		27.4185	14.8354	49.398		19.8869	16.3467	31.916		21.7528	12.7721	42.6048		28.5688	13.3748	52.9117		31.8021	13.2907	58.2385		28.2024	17.4597	45.931		22.9771	9.20757	50.7764
22.7821	11.1714	42.559		25.0495	8.56564	52.0483		25.3592	10.3746	50.1578		23.7093	8.26311	49.3525		19.1058	16.5507	30.6225		30.2621	14.8414	53.8184		18.885	15.7018	30.7533		20.3116	13.8956	39.1282		31.4216	16.0029	54.3956		33.0271	13.6099	59.7425		26.7507	15.3029	45.4346		21.4214	7.69338	52.1731
23.4099	9.85692	45.9077		23.2447	7.99397	50.2282		25.1875	10.3574	49.8894		24.0731	7.31686	53.2441		19.108	17.6697	30.0859		31.1776	14.8415	55.2438		19.1834	17.6427	30.2111		21.9964	13.0809	42.6544		28.5086	13.8196	52.2513		36.9311	15.7592	63.0638		26.3031	16.5865	43.7124		28.4376	12.8574	53.4143
24.7523	11.2918	45.7538		25.1602	8.84963	51.469		28.0381	11.0459	53.5417		26.6223	7.36394	58.3572		19.1194	18.8982	29.5856		31.9496	14.8437	56.446		18.3297	19.7006	28.1448		20.8099	12.9727	40.8424		29.2679	15.7065	51.39		34.8063	15.7617	59.8046		28.4933	18.1551	45.886		29.6019	15.9715	51.6483
23.0479	10.9029	43.4256		24.7673	9.05666	50.1918		25.5927	10.2455	50.8314		28.9263	7.55682	62.2852		19.1197	18.825	29.6119		32.6163	14.8502	57.4752		20.0494	17.3746	31.6211		21.5598	12.7591	42.303		31.427	20.2587	51.1409		32.9301	14.2541	58.704		29.8946	20.2353	46.6704		28.966	15.5346	51.092
24.6448	10.7346	46.4843		26.8036	9.48846	52.9088		24.7335	9.55146	50.7939		27.8449	6.10701	67.5994		19.1207	19.2521	29.4503		30.3454	14.8643	53.9228		17.907	19.2906	27.6752		20.1974	13.5425	39.2776		29.3621	13.8916	53.5169		31.643	12.5485	59.1362		28.2568	17.2897	46.1285		28.282	14.7612	50.822
22.0074	9.95143	43.202		26.717	9.82198	51.9671		25.0237	10.4348	49.442		26.9414	8.09152	56.2528		19.1226	17.2137	30.3187		27.7193	14.865	49.8354		19.947	16.5319	31.9055		24.4767	12.1379	47.9133		31.9302	18.0768	53.3503		30.7285	10.9676	60.5924		29.69	19.8504	46.5909		30.1928	16.5884	51.9862
23.2823	10.6155	44.3005		25.6796	9.15057	51.6604		26.8072	10.5848	52.2934		26.8912	6.8753	61.122		19.1268	19.6637	29.3062		32.5948	14.8673	57.4239		19.874	16.28	31.9303		22.8442	12.2805	45.0077		28.3708	15.2454	50.4647		31.8	13.801	57.5208		26.0899	15.9727	43.8603		30.6402	15.5821	53.614
24.2543	10.6853	45.8832		24.6823	8.89098	50.4582		25.394	10.4675	50.0335		21.5825	6.522	51.1808		19.1286	14.8868	31.625		30.0292	14.873	53.4223		18.6556	16.8308	29.8043		16.5366	12.624	34.2145		31.3274	16.7343	53.567		31.9488	12.6003	59.5609		28.5124	16.5577	47.0704		28.3263	13.3857	52.5129
25.4625	10.6198	48.1123		26.8624	9.48328	53.0267		24.817	8.93651	52.485		28.8746	7.3608	63.044		19.1458	19.7666	29.2956		27.5089	14.8781	49.4927		20.4103	16.5163	32.6094		26.9024	13.047	50.6532		31.2514	18.2977	52.1894		31.2225	11.5582	60.2179		27.1618	15.8492	45.5974		30.916	16.6436	53.0282
24.9484	10.181	48.0364		22.9852	8.14576	49.2513		27.493	10.2501	54.2001		26.1997	7.47257	57.0422		19.1473	16.4892	30.7175		30.3408	14.8902	53.8904		18.7204	20.1558	28.5475		20.9469	13.8706	40.1637		31.9101	19.0485	52.6156		33.3583	16.4473	56.8943		27.5493	17.2813	45.081		30.5369	15.6394	53.398
24.8148	10.4733	47.2423		25.19	8.9522	51.2535		28.2328	9.41313	57.572		24.8993	6.62123	58.0331		19.1499	17.5683	30.1927		27.5085	14.8972	49.4765		19.674	16.085	31.7379		27.9833	14.2775	50.8799		32.059	22.1917	50.9658		38.2932	22.1975	59.7044		28.666	18.5258	45.8969		29.3699	16.1262	51.1545
24.6655	9.37377	49.2437		23.3616	8.77842	48.2434		24.4679	11.0976	47.2932		25.964	7.82387	55.2373		19.1499	18.2675	29.8867		32.1452	14.9029	56.6799		20.3749	15.8364	32.9488		28.8091	12.4432	54.6444		27.3681	11.8087	53.2595		21.9541	13.92	41.7129		27.6337	16.0279	46.17		29.0144	16.2098	50.5376
23.5853	10.0672	45.8189		26.134	9.6146	51.3769		23.3106	9.18759	49.0228		27.7296	7.94966	58.3193		19.1736	18.3728	29.8776		32.1056	14.9052	56.6183		19.379	20.231	29.4659		26.3952	13.6655	49.0651		30.4665	16.0012	52.9412		31.9889	10.9466	62.8162		27.2711	16.7082	45.0828		30.4326	15.9821	52.9057
24.8904	10.2263	47.8392		27.9163	9.64759	54.552		24.5879	9.68377	50.2237		21.7716	6.60708	51.2252		19.1797	18.4999	29.8341		26.7502	14.907	48.282		19.0098	18.0348	29.7817		21.3771	13.4115	41.3014		29.0416	13.3361	53.7248		34.4479	14.9779	60.1676		26.0971	14.7004	44.9744		31.7024	15.9558	54.8649
24.0973	10.4269	46.0595		27.5515	10.0696	52.9123		24.3483	8.77865	52.0226		26.7344	5.76072	67.3691		19.1804	20.3689	29.1356		29.8927	14.9146	53.1602		19.785	17.8379	31.0107		30.2146	14.3394	54.3194		29.316	13.4798	53.9755		14.3573	15.4727	28.6903		26.3722	15.0215	45.1011		28.397	13.4088	52.5929
23.4057	9.57718	46.471		24.8446	8.83308	50.9192		25.7828	9.36453	53.1735		26.255	5.53166	67.8937		19.1811	19.6647	29.3845		34.3821	14.9152	60.1401		18.5303	19.6108	28.4626		26.6168	14.0563	48.9732		30.4349	14.1717	54.8734		32.2651	14.9594	56.8045		27.5518	17.8422	44.7049		28.2318	13.7047	51.9511
22.424	10.0935	43.6923		24.9547	8.6775	51.5486		26.7245	9.61967	54.2716		25.5361	5.64066	65.3361		19.1815	17.8514	30.1145		31.5545	14.9206	55.744		19.5225	18.1475	30.4833		26.8947	11.0296	53.8396		31.2903	17.5192	52.8439		34.9472	17.7064	58.1096		28.1937	19.1637	44.8254		29.3072	16.6872	50.5676
23.364	10.6198	44.4359		28.9463	9.82422	55.9911		26.4408	11.2493	50.4295		23.8899	6.29905	57.4303		19.1841	13.6166	32.6198		32.4432	14.9301	57.1079		20.2796	18.6647	31.3709		27.2159	13.1702	50.9966		30.6749	17.5495	51.907		34.2923	13.3404	62.1855		29.3291	17.9326	47.2685		29.5527	15.839	51.6993
22.797	9.81663	44.8815		29.5959	9.88156	57.0221		24.9728	8.69771	53.4444		25.0017	8.58127	50.955		19.187	17.7296	30.1761		32.1589	14.9314	56.666		20.4147	17.8224	31.9508		27.0179	14.406	49.2187		32.5152	16.2766	55.7891		32.3981	13.577	58.7828		29.1308	20.5804	45.3947		30.8267	15.9242	53.5632
22.2718	10.4284	42.8376		24.1082	7.81981	52.5211		24.4412	10.5759	48.1593		24.1601	7.21653	53.8173		19.191	18.5156	29.842		30.7324	14.9399	54.4404		18.7892	18.7089	29.1771		28.3275	13.0435	52.9753		31.3818	16.0415	54.2936		35.9808	17.0118	60.2915		29.0248	18.9	46.1855		29.0668	15.5717	51.2154
21.7122	8.20478	46.5766		29.4414	9.40439	57.9778		25.7055	10.9382	49.7065		25.2946	7.8344	53.8586		19.1939	18.9917	29.6553		27.0213	14.9416	48.6734		19.9545	18.1086	31.137		27.4746	13.8629	50.5563		30.3695	16.4944	52.3393		31.9835	11.3625	61.9067		27.8458	17.6315	45.2798		28.7104	12.901	53.798
22.2139	10.3166	42.9248		26.9609	9.79421	52.4653		23.7529	9.75554	48.5533		27.0396	8.02678	56.6711		19.2093	19.5983	29.4463		32.1808	14.945	56.6825		18.9601	17.7466	29.8315		31.2314	13.6786	56.7776		28.3276	12.5823	53.6374		32.9614	12.1224	62.0714		28.7259	21.1539	44.5315		29.4329	15.68	51.6663
22.2791	9.26387	45.0698		29.2604	9.7939	56.6312		25.95	10.7152	50.5412		27.3291	7.80314	58.0646		19.2113	17.4103	30.3604		33.7798	14.9527	59.1577		19.3218	19.8489	29.5193		24.819	14.0588	46.1182		31.5306	18.7508	52.2693		32.3638	11.3224	62.6411		28.0167	18.5469	44.9338		29.9275	16.9004	51.3232
27.4166	8.60584	56.4835		23.4926	9.07816	47.7567		26.7226	11.6727	50.2071		25.1677	7.25586	55.7669		19.2184	15.5033	31.3792		33.572	14.9546	58.8348		21.0988	19.2143	32.3312		17.2794	13.4284	34.6935		30.0538	16.1379	52.1857		30.3116	16.7749	52.0085		26.8742	15.7785	45.2136		26.5478	11.3226	52.7042
22.4324	10.038	43.8092		26.9383	9.09429	54.1612		25.4351	10.7764	49.5298		27.3615	8.14959	56.8811		19.2235	20.0508	29.3062		27.7039	14.9689	49.7033		20.4116	18.1349	31.8005		18.7996	14.5915	36.161		29.2331	12.6536	55.0174		10.4763	14.6852	23.0844		28.281	21.0509	43.9509		30.1579	16.5539	51.9649
21.4217	7.76164	47.2974		24.3566	7.90297	52.7449		24.3943	8.95566	51.6386		22.639	5.6206	58.4763		19.2243	18.6115	29.8514		31.179	14.9741	55.1001		20.1432	18.1036	31.4194		18.2612	12.7626	36.9008		27.0143	13.7644	49.9351		30.0923	10.2821	61.055		28.8287	18.8232	45.9536		28.7754	14.7882	51.5594
24.3027	10.6917	45.9597		27.7061	9.03576	55.7652		25.6286	10.5627	50.261		25.7262	6.5884	60.0224		19.2298	17.4482	30.3699		29.4925	14.9843	52.4647		21.5053	16.6571	34.1845		20.2584	14.0746	38.8829		30.8278	16.6305	52.9112		32.6164	13.2228	59.658		29.1867	16.7196	47.9571		28.7389	14.9524	51.3266
24.9087	9.23124	50.0254		27.9731	9.38126	55.3316		24.3167	9.89931	49.2636		28.3751	8.74897	56.9157		19.2302	17.4453	30.3705		30.9672	14.994	54.7457		18.7899	18.8634	29.1186		19.871	14.138	38.215		29.4502	13.6469	53.9744		38.8911	15.5828	66.2746		26.8826	13.4977	47.4765		30.4893	15.8401	53.1297
23.3212	10.1548	45.1842		26.1632	9.36447	52.0288		26.2423	11.0976	50.3482		24.6985	7.98453	52.1572		19.238	17.4429	30.3821		31.7437	15.0018	55.9424		20.4457	18.7011	31.5996		28.7155	12.9498	53.7362		31.9937	17.8939	53.5858		30.0449	11.8868	57.6257		27.6926	17.2029	45.3485		27.9767	13.1229	52.2954
24.0452	10.1301	46.5176		27.0835	8.7362	55.45		23.6119	10.4986	46.8355		25.2643	7.85204	53.7328		19.2385	16.3473	30.9346		29.6859	15.0028	52.7485		20.956	17.9667	32.6784		25.1834	11.77	49.6438		29.2471	15.4628	51.5951		31.9102	13.5426	58.057		27.9818	18.8508	44.6996		29.438	14.7285	52.658
23.6294	10.1918	45.6608		25.9711	8.74047	53.319		25.5352	10.4403	50.3356		24.1065	7.47039	52.7317		19.2408	14.4293	32.1094		33.9651	15.0033	59.3902		20.0293	18.1174	31.2425		19.6521	14.288	37.7435		31.8025	19.1488	52.3908		30.7211	11.1186	60.2565		29.951	22.36	45.6914		28.2238	14.3494	51.1784
24.0289	10.6295	45.5847		24.916	7.95257	53.6924		27.6851	12.5531	50.4856		23.2519	7.22022	51.9016		19.2447	18.0359	30.1234		31.8455	15.0043	56.1003		21.1403	19.0096	32.476		21.7189	14.182	41.0977		31.6332	17.1089	53.6958		32.526	12.5381	60.6089		26.4775	15.5219	44.8264		32.816	17.0829	55.4881
25.6821	8.04665	54.9031		25.1247	8.45846	52.5062		24.4265	10.4426	48.3797		23.7495	6.59114	55.6525		19.2469	18.4635	29.9457		29.9089	15.0129	53.0864		19.4059	18.4531	30.1829		19.0991	14.0331	37.0826		30.4019	16.4742	52.404		31.423	10.0511	64.0198		26.3396	15.2334	44.8627		32.0631	17.5055	54.0072
23.9899	10.8505	45.1449		26.3977	9.65395	51.764		26.2045	11.5346	49.5496		26.5685	7.1737	59.0543		19.2549	17.4215	30.4162		33.9572	15.033	59.3411		20.096	17.6108	31.5776		28.99	13.4312	53.5209		27.3283	14.4985	49.6052		24.5563	16.67	43.4321		28.049	16.4817	46.4275		28.5207	14.2858	51.7187
23.5412	9.84355	46.1699		27.3065	9.40918	54.0312		26.4016	10.0226	52.7477		27.7925	7.92965	58.5148		19.2582	18.1388	30.0989		29.474	15.0492	52.3709		20.2385	18.3351	31.4532		19.0814	14.6285	36.5735		33.4834	11.6428	63.8772		30.9485	10.6001	61.7961		29.3533	20.3088	45.8559		28.0899	13.4245	52.0821
22.3459	10.3083	43.1742		24.109	7.37916	54.112		26.2233	11.3904	49.8182		21.9171	10.3237	41.4976		19.2641	18.3788	30.0061		28.4979	15.0521	50.8494		19.4597	19.3674	29.8983		26.9458	14.5081	48.9977		28.8467	20.634	47.2377		30.5494	13.6621	55.7055		27.0789	15.0548	46.1688		31.8437	16.1651	54.8796
24.1019	9.89968	47.0729		24.5147	9.48641	48.7045		23.4864	11.5498	44.9151		28.0381	12.2714	48.9853		19.2647	17.3186	30.4807		32.8647	15.0691	57.6018		19.0088	19.4478	29.2119		28.353	13.5042	52.3958		27.6615	17.1367	47.7394		29.863	16.333	51.7151		28.3161	18.6287	45.3252		30.0624	17.4606	51.0661
24.9801	10.6401	47.2341		27.7953	10.1665	53.1395		23.3154	11.5269	44.6554		31.466	12.628	54.1225		19.2859	16.4516	30.9501		31.4992	15.0758	55.4768		20.0669	18.3902	31.1785		30.0725	12.6031	56.4688		27.9516	17.9431	47.5898		29.1138	13.1578	54.0852		29.5136	20.9754	45.7384		29.0352	15.1812	51.5546
23.1925	11.1593	43.286		25.9155	9.86193	50.4253		22.8984	9.75834	46.994		29.6993	11.6805	52.6837		19.2879	19.5647	29.5726		29.987	15.082	53.1334		19.3747	17.3566	30.6262		21.7549	14.0999	41.2261		26.866	13.9193	49.5169		27.1131	14.6157	49.1444		27.7473	14.1791	48.0924		25.1951	10.5907	51.7276
24.2782	10.5356	46.1832		26.1831	8.92991	53.1958		23.5477	12.3271	43.9604		27.6668	11.7944	49.0776		19.2901	19.9981	29.4187		32.445	15.0828	56.9337		19.6307	17.9473	30.7328		24.6014	12.6842	47.3794		29.1471	16.7482	50.2813		28.2027	13.5275	52.1294		28.7927	21.4792	44.4686		25.6086	10.9418	51.7808
22.8806	10.7242	43.4217		24.4682	8.22246	51.9391		25.5344	13.5731	45.7136		26.6533	11.6214	47.6287		19.2926	17.89	30.2608		32.0977	15.0927	56.3869		21.099	17.9292	32.9088		29.1888	14.3658	52.6802		26.7277	13.0262	50.3941		21.9861	14.6866	41.0657		25.7555	14.6511	44.4895		24.5301	8.75197	54.9249
20.4261	8.61181	43.0443		29.7892	8.84701	60.2524		20.7014	9.55894	43.3932		22.3256	6.77988	51.6937		19.2952	19.1693	29.7333		31.4158	15.0935	55.3304		20.8991	18.3379	32.4225		21.8486	13.2905	42.1819		27.6775	15.9895	48.7017		27.6546	14.1857	50.4652		27.3092	17.3273	44.6898		25.5847	9.94163	53.7978
21.3231	8.09731	46.1114		21.7529	6.90331	51.0267		21.3456	8.50607	46.9992		20.3596	7.90642	43.7367		19.3024	18.0064	30.2217		28.3833	15.0979	50.6247		19.1063	19.1279	29.4765		28.5439	13.6304	52.5419		26.5844	14.0919	48.8755		27.854	11.607	54.4245		27.5049	16.7587	45.3936		25.2352	9.67678	53.7884
23.9814	10.0097	46.6368		21.9127	5.93633	56.0279		27.8855	11.5989	52.295		22.7177	10.2834	42.9848		19.3137	10.6721	35.8693		32.9965	15.1051	57.7703		19.3483	16.5129	31.0116		23.0595	11.4113	46.609		27.8172	15.9805	48.9219		30.1044	14.9381	53.4644		27.8368	15.9122	46.5713		25.9854	10.4125	53.4794
25.439	9.02948	51.5286		18.7808	9.48412	38.1789		24.5024	13.5946	44.039		26.3558	9.71399	50.6469		19.3175	18.5222	30.0271		31.5615	15.1077	55.539		21.5563	15.1672	35.2046		28.7108	13.4968	52.9869		26.3662	12.3006	50.8139		24.5003	9.51703	52.8252		27.1048	15.7618	45.5801		24.2742	8.5551	55.0139
24.2274	10.5622	46.0534		24.584	9.11948	49.699		22.4407	9.94198	45.7979		18.7343	5.42142	50.1345		19.3179	19.564	29.6158		31.4081	15.1083	55.3013		21.1578	16.7249	33.6208		19.5432	14.2454	37.6075		27.8016	16.1333	48.7644		30.5348	16.0085	53.0371		27.6506	16.1874	46.0626		28.0951	15.7179	49.5868
24.2676	9.9853	47.2015		26.7364	8.20164	56.4565		22.5044	10.4964	44.8942		19.6532	6.07757	48.8639		19.325	18.4586	30.0645		31.4846	15.1091	55.4198		20.6795	18.7827	31.9036		23.756	13.6666	44.8466		29.7012	21.876	47.8149		29.8721	14.9977	53.0458		28.4273	22.3635	43.5591		29.1028	15.8553	50.9966
23.6278	10.6661	44.8196		26.6172	8.99432	53.8323		21.6311	9.27349	45.6977		19.9798	6.44869	47.9352		19.3262	17.9002	30.3059		30.4417	15.1111	53.8047		21.6873	17.0269	34.247		21.9061	12.989	42.6046		25.5981	13.1698	48.3787		25.9818	9.769	54.918		27.0889	15.9623	45.3891		29.4092	15.6813	51.63
21.1461	7.82209	46.5622		27.0561	8.36682	56.5404		25.8453	8.43188	55.9234		12.0057	4.16793	39.9577		19.3269	18.7327	29.9531		31.1955	15.1131	54.9722		19.3343	20.2514	29.3934		28.074	13.1726	52.3852		24.5047	13.5315	46.1909		24.8813	15.3995	44.9357		26.4052	14.9414	45.2296		28.0551	15.3453	49.8769
24.3739	9.66882	48.0486		23.2394	8.69329	48.2312		21.9905	6.46003	55.7202		14.3161	6.00509	36.7986		19.3283	17.5195	30.48		33.7748	15.1146	58.9576		20.7024	18.619	32.007		21.3042	13.5885	41.0061		27.2179	15.5841	48.3626		26.2214	12.0243	50.9965		26.6179	15.5018	45.0559		28.2957	16.9795	48.8105
21.7642	9.85374	42.9422		26.118	8.20491	55.2307		20.3151	6.90903	50.0647		23.9364	6.56584	56.1881		19.3415	19.0057	29.8654		30.9916	15.1209	54.6478		19.1391	19.4444	29.4046		27.984	12.9422	52.5541		24.1521	10.9401	49.2591		27.9714	11.7565	54.3655		27.3924	15.8699	45.9286		29.4777	16.7692	50.7554
20.1933	8.27092	43.4312		25.4556	8.11271	54.2279		21.1039	7.88211	48.2947		18.9948	6.567	45.2725		19.3464	17.9549	30.3089		30.9515	15.1212	54.5773		20.5609	16.4682	32.8664		20.4936	13.8067	39.4991		28.2047	15.5107	49.9457		28.9136	13.211	53.6915		27.7114	17.5639	45.1274		29.2004	17.8702	49.4836
26.8497	11.8473	48.4624		27.8539	10.5497	52.4397		20.7199	6.4363	52.9935		18.7884	6.6166	44.6194		19.3634	17.3139	30.6321		32.1547	15.123	56.4401		21.8049	15.454	35.3867		19.1513	14.7452	36.5912		26.9857	16.0988	47.5539		25.6802	8.71971	57.2141		29.0262	22.8582	44.1869		28.1833	15.1834	50.2294
24.6734	11.5682	45.2014		29.6285	9.20944	58.8657		18.0208	5.60533	51.009		21.8082	6.39125	52.2841		19.364	16.1581	31.2238		31.6978	15.1281	55.7327		20.5805	18.7715	31.7639		20.6684	12.9233	40.6651		27.539	15.8897	48.5795		29.1502	14.1469	52.8774		30.0802	22.1914	45.9492		33.2384	14.887	58.3983
30.0319	10.7492	55.8436		29.3525	10.2644	55.6983		26.2849	9.80173	53.0428		18.0304	4.66251	53.4201		19.367	18.168	30.2456		30.3368	15.1312	53.6174		19.4772	18.8439	30.1285		30.8265	14.3275	55.2999		26.891	15.3243	48.1045		23.2902	7.76146	55.7152		27.0482	17.0194	44.5199		29.2989	16.2705	50.9151
24.1547	9.90527	47.1596		31.6859	9.2054	62.7064		25.7031	9.67007	52.2826		17.3912	6.39298	42.3665		19.368	19.395	29.7526		30.7786	15.1323	54.3013		22.0637	17.5492	34.5261		19.7407	14.1296	38.015		29.545	18.0328	49.8748		26.406	9.46754	56.4552		27.9028	18.6813	44.6887		26.3936	13.397	49.3863
26.5016	11.4148	48.5464		29.7211	9.93454	57.1242		24.8189	10.4607	49.0373		25.468	9.82407	48.7931		19.3725	13.6794	32.874		31.665	15.1329	55.6734		21.5122	17.6942	33.6377		19.5172	13.4518	38.2667		28.051	18.3004	47.4912		21.6905	7.3393	54.0231		28.4336	17.689	46.1102		25.7628	11.3793	51.2668
31.5454	11.7517	56.5213		25.7145	8.77618	52.7293		25.6465	12.497	47.2013		26.8691	10.044	50.8499		19.3734	15.4841	31.6319		30.3126	15.1329	53.5799		21.0605	16.8871	33.3841		17.049	13.2434	34.484		28.6068	12.0348	54.9637		30.3471	13.9263	55.0391		29.0479	23.0929	44.1189		25.0222	10.693	51.2268
24.6902	11.0118	46.0971		26.0799	9.51747	51.5039		25.2984	11.5195	48.0367		25.5825	9.93824	48.7621		19.3752	17.2429	30.6818		31.2622	15.1366	55.0498		19.793	17.0862	31.3844		16.7782	12.2448	34.9845		28.5238	17.1953	48.9834		29.4415	13.176	54.5891		29.156	20.1562	45.652		29.0945	15.0976	51.7343
24.9524	11.2671	46.1355		28.4937	10.7482	53.1712		24.3732	12.6829	44.8741		25.7019	7.88413	54.5019		19.3759	18.5426	30.1037		29.6716	15.1374	52.5795		19.5812	19.8582	29.8881		29.7425	14.0517	53.9244		26.4186	12.6569	50.3914		32.8788	14.9512	57.767		29.3718	22.0397	45.0256		26.9131	10.7134	54.4922
24.0517	12.1711	43.3328		28.4582	9.85528	55.0383		23.9789	12.7678	44.1265		24.7335	9.19311	48.861		19.3837	19.4565	29.7538		29.5629	15.1424	52.4112		20.2276	18.1134	31.539		19.3291	12.9218	38.4839		23.2666	10.5701	48.3878		32.4119	11.5948	62.1603		26.3383	12.2892	48.1325		31.3412	15.5444	54.7316
23.9836	10.6538	45.4656		23.8655	8.21797	50.7665		24.0293	11.9691	45.2373		25.7219	9.40673	50.1878		19.3896	16.4793	31.0928		26.8028	15.1512	48.1318		19.4157	18.7023	30.0959		22.7904	14.0859	42.8781		28.88	18.1213	48.8301		28.2273	15.1485	50.3363		26.1372	14.4092	45.3201		25.5757	11.2409	51.1833
27.4858	11.9004	49.4479		24.3211	8.3844	51.1685		24.4804	11.4167	46.807		25.9225	10.7887	47.7411		19.3908	18.677	30.0684		31.0586	15.158	54.7093		19.869	18.6857	30.7621		19.9601	13.9666	38.5081		27.8543	18.0192	47.3903		27.5704	11.1221	54.826		29.3448	18.6997	46.7808		25.9939	11.4329	51.5728
25.1121	11.7249	45.7203		26.7425	9.67619	52.3448		24.8097	11.6931	46.9442		23.9909	9.87855	46.0124		19.3986	17.8765	30.4218		32.2472	15.1597	56.5483		19.1532	20.0016	29.2221		21.48	13.5817	41.2942		30.1127	20.5055	49.1189		24.0945	6.36635	63.8365		29.2255	20.7925	45.4197		27.2253	13.3084	50.839
24.1255	11.2253	44.7815		27.5189	10.0996	52.7878		24.5381	11.916	46.1585		22.1313	8.18302	46.4816		19.4019	19.4202	29.7931		33.8198	15.1637	58.9724		21.081	16.6463	33.5507		22.1607	13.8529	42.1081		26.8914	14.7184	48.691		28.1988	11.8062	54.6657		28.3523	19.854	44.6666		27.1813	12.198	52.3206
24.4446	10.7962	46.0226		24.6055	9.29274	49.3152		24.7053	12.1031	46.1756		24.128	8.97026	48.2727		19.408	15.9802	31.3908		34.8788	15.1649	60.6108		21.3578	19.0296	32.7875		20.0067	14.0162	38.5331		26.5132	12.3623	50.973		27.2035	14.1413	49.8001		29.1141	17.9682	46.9234		29.6817	15.6469	52.0792
25.4548	11.0414	47.3686		25.7376	8.44915	53.7238		23.2811	12.2787	43.5767		24.8825	9.79023	47.803		19.4129	14.7413	32.1624		29.8447	15.1649	52.8229		20.8759	16.9782	33.0577		23.1393	13.9536	43.5614		28.6178	16.9374	49.3298		29.6765	17.6191	50.3729		29.9314	17.6255	48.3787		31.8594	18.5798	52.8724
25.7316	11.1865	47.5997		25.9179	9.82561	50.5119		24.9307	11.9462	46.7773		25.4911	8.86694	51.1098		19.4239	17.0736	30.8372		31.1937	15.1729	54.9013		20.4667	16.4377	32.7391		26.3701	12.7798	50.1474		29.612	16.4648	51.2188		33.0506	18.3686	54.7743		26.7446	14.3059	46.3768		26.1336	13.3271	49.0549
24.5564	10.5139	46.7132		29.8807	9.55204	58.3895		23.9434	11.8091	45.3135		24.443	8.08846	51.3215		19.4249	18.3943	30.2374		29.8249	15.1778	52.7758		19.4534	19.6073	29.7986		27.9342	14.498	50.5556		27.9171	15.8035	49.2316		29.651	14.2021	53.6012		28.4586	21.8069	43.8484		25.8377	9.74504	54.7163
24.1091	11.55	44.2753		26.0125	10.3747	49.5445		22.5716	11.8174	42.9919		25.9082	9.64709	49.9784		19.4256	19.1091	29.9487		30.3941	15.1795	53.6562		20.8537	15.48	33.9079		20.7775	12.9361	40.8296		25.4285	14.2833	46.846		32.8969	15.1486	57.5625		28.095	18.4091	45.1341		26.4339	11.2927	52.5636
26.988	10.9578	50.1608		26.2152	10.6596	49.3617		23.9963	12.3345	44.6885		24.7789	9.03789	49.3222		19.4327	17.6283	30.5851		30.5427	15.1875	53.8777		20.3797	18.1199	31.7582		26.1159	11.4225	51.7982		25.8513	13.3214	48.6077		27.5002	11.7962	53.4997		29.3003	17.7247	47.3658		28.6359	13.2844	53.1395
23.9128	11.596	43.8755		27.8455	9.47317	54.8529		25.3233	12.6657	46.4545		26.8573	10.9846	49.0187		19.4348	17.5528	30.6246		32.0282	15.1997	56.1574		20.0328	16.808	31.8859		23.2086	11.9921	46.001		27.9568	16.3442	48.8222		27.5996	9.87195	57.6013		27.1047	14.0475	47.2192		28.409	13.6891	52.2507
25.1955	11.8666	45.653		26.8039	9.00419	54.1529		25.2655	12.5774	46.474		23.3046	10.1902	44.1914		19.4435	18.8635	30.0707		31.807	15.2022	55.8154		19.6719	16.9154	31.2876		24.5756	14.0124	45.7834		23.0495	10.7281	47.722		27.8945	8.11978	63.5627		29.3853	13.5179	51.4682		31.7111	18.7124	52.5632
34.4649	12.1147	60.7546		25.1639	8.80453	51.6031		25.8902	12.352	47.7998		27.9091	9.42622	54.1703		19.4441	16.1395	31.3597		32.2648	15.2186	56.5056		20.19	18.9706	31.1127		25.8596	11.0825	51.9545		26.3888	11.6317	51.9005		43.3667	13.5025	76.4993		27.0852	16.3983	45.0404		28.5812	14.3144	51.7814
23.3595	11.1406	43.5955		25.7598	9.89398	50.0718		24.7556	8.67034	53.1005		20.4762	7.35513	45.6317		19.4546	19.2774	29.9212		32.22	15.2254	56.4276		22.0228	16.5704	35.011		18.0184	13.2008	36.0906		28.2426	16.3434	49.2547		29.6834	16.3952	51.3888		28.7833	19.2836	45.6081		29.6832	16.3058	51.4663
24.067	11.5365	44.2189		25.913	10.0026	50.1221		24.4515	11.8132	46.1603		20.582	5.6523	53.2996		19.4588	18.3854	30.2914		30.8852	15.2367	54.3569		20.3137	16.7052	32.3611		21.0708	13.2021	41.0199		29.3657	22.0588	47.2567		28.0131	11.4374	55.001		30.5919	24.5621	45.6741		22.255	9.1668	49.5245
24.3231	10.9846	45.5024		28.2497	9.97054	54.3865		25.1633	12.1266	46.9075		25.6021	9.88781	48.903		19.4593	19.218	29.9541		33.2519	15.243	58.0041		19.0587	19.9438	29.1074		21.8395	12.3881	43.2057		31.0516	21.5532	49.8824		29.4635	14.1831	53.322		28.9527	21.4088	44.7261		28.0327	13.4674	51.9318
24.7112	12.008	44.6451		25.1498	9.39466	50.0826		24.6998	11.9823	46.3363		26.6827	9.81885	51.0002		19.4624	13.4879	33.1714		29.738	15.2472	52.5683		19.7703	17.6322	31.0855		20.0868	13.1899	39.4416		27.3848	10.9786	54.7801		25.4584	6.45581	66.3657		28.2882	20.2378	44.3703		29.6425	17.3796	50.5096
23.3739	11.1297	43.6428		26.4482	8.98441	53.5445		23.963	11.8567	45.2779		19.1433	6.6992	45.0826		19.4629	18.301	30.333		30.3979	15.2578	53.5793		19.2087	19.6565	29.4243		18.8147	12.5747	38.0051		23.5241	10.3344	49.2897		31.9608	12.0826	60.4751		27.4497	17.5945	44.7193		28.9519	16.3344	50.3359
23.4264	10.8047	44.2429		23.4183	7.95139	50.7149		24.7548	11.6099	46.9703		25.3319	9.40759	49.4688		19.4716	15.6582	31.6757		28.8387	15.2781	51.1479		21.3493	18.6985	32.9187		19.7572	14.109	38.0592		31.4878	21.9629	50.285		28.4266	23.3444	45.378		29.5872	22.0482	45.3217		29.1942	14.6401	52.3756
23.1594	9.77877	45.6116		25.0229	9.31326	50.0423		23.4134	12.4353	43.6008		24.8412	9.42448	48.5284		19.4761	19.1782	29.9915		32.9738	15.2798	57.5301		20.4216	17.0902	32.3192		18.4134	13.4987	36.4523		24.8756	13.3262	47.0271		28.4391	14.4119	51.4442		29.7253	22.3476	45.3818		29.992	16.4214	51.832
22.7147	11.0505	42.6263		24.608	8.66462	50.9244		23.0426	12.6307	42.7558		23.39	9.22328	46.2898		19.482	17.8795	30.545		32.0982	15.2822	56.1788		20.9774	16.8697	33.2695		22.0342	13.1971	42.5844		27.9549	15.2638	49.7991		25.3775	17.3374	44.1893		29.1963	21.2212	45.1662		27.4691	12.7343	52.0038
23.6286	12.0222	42.8213		25.7497	10.4045	49.0191		23.4867	11.3012	45.2842		25.9405	9.67597	49.9737		19.4821	14.1312	32.7041		32.6104	15.2906	56.9605		19.7682	15.4754	32.2439		20.0991	13.3579	39.2963		27.9702	15.4717	49.6236		33.0991	16.8373	56.138		23.4887	23.5238	36.2523		28.3189	16.5376	49.2064
24.7188	11.9455	44.7477		26.145	9.34653	52.0433		23.6441	12.4232	43.9962		23.938	7.23073	53.2956		19.4891	17.177	30.8839		33.907	15.2931	58.9614		21.651	20.1563	32.7472		29.1386	14.4716	52.4774		30.2842	19.9314	49.6971		39.0904	22.1197	60.8646		24.8503	12.8285	44.9875		26.8705	12.8317	50.8906
25.0063	11.6276	45.6805		27.1367	10.2291	51.8355		24.5104	12.118	45.8353		24.0054	9.06476	47.8078		19.4892	16.9077	31.0182		32.5567	15.2986	56.8688		19.0731	17.8094	29.9721		28.997	13.7408	53.1306		27.5103	17.8379	47.008		24.6224	20.116	41.4717		26.7877	15.3447	45.4566		33.5278	15.1294	58.5569
24.8166	11.3229	45.8169		27.2248	10.5391	51.3617		25.567	12.3835	47.2259		23.7187	8.50373	48.6942		19.4986	16.7852	31.093		28.4799	15.3005	50.5785		20.6253	15.1763	33.7539		28.873	13.0628	53.8349		27.7859	16.7353	48.2422		26.0015	10.5069	53.3195		25.9197	14.1132	45.27		26.437	11.7241	51.8331
25.7342	11.305	47.4169		26.8313	9.34378	53.3124		22.3663	10.2584	45.0716		19.9856	5.7493	51.3274		19.4987	17.8222	30.5967		32.3252	15.3015	56.5029		20.3198	17.5453	31.9427		18.5058	13.2441	36.837		28.1011	18.7213	47.2871		16.1445	21.227	28.9459		25.823	13.1857	46.1388		28.3725	12.1862	54.3184
23.4068	10.8637	44.1091		23.3839	8.42282	49.2414		24.0128	11.7055	45.5758		27.5683	10.0206	52.1592		19.5028	16.5188	31.2401		33.6403	15.3131	58.5227		20.0647	17.4822	31.5922		22.9219	14.1842	42.991		30.5172	16.3325	52.7054		21.4723	18.3449	37.8059		27.0336	14.8317	46.3067		21.3177	6.88393	55.1156
29.7103	11.6231	53.6463		25.1272	7.61448	55.3164		23.535	11.2398	45.4678		23.6297	7.84242	50.4816		19.5043	14.1387	32.734		31.9865	15.3178	55.9631		19.9988	19.4918	30.6297		18.1089	12.9941	36.4313		27.2649	14.199	49.8341		30.3159	14.9077	53.8266		27.4682	16.588	45.4683		30.7247	15.5267	53.8014
22.823	11.429	42.2592		23.8871	8.8628	49.0286		25.7364	12.3426	47.5611		25.8647	8.84975	51.8565		19.507	18.3082	30.3933		31.2409	15.3251	54.8047		20.6058	19.1169	31.6576		27.9447	12.5546	53.0427		28.2837	16.4154	49.2573		21.4337	18.0262	37.9218		25.9972	13.5388	46.0113		26.4944	12.9587	50.1047
25.9515	11.8143	47.001		24.3067	9.07873	49.2727		24.3859	12.0569	45.7118		27.158	9.34169	53.0017		19.5079	17.6006	30.7102		31.4283	15.3424	55.0767		18.7138	19.4424	28.7896		21.848	12.9264	42.5864		28.0382	17.295	48.1869		33.1755	15.626	57.4601		28.8683	20.2734	45.1815		28.2924	17.1759	48.6526
21.3353	10.1559	41.633		26.0697	8.61317	53.8766		23.1741	11.5653	44.3629		26.3705	9.14569	52.0361		19.508	16.9406	31.0279		31.4677	15.3569	55.1205		18.8533	18.864	29.2109		26.6218	14.5987	48.3985		28.2327	16.3567	49.2249		29.3983	14.6074	52.7277		28.0908	19.4419	44.5147		29.8145	17.53	50.6451
31.3303	11.5534	56.5112		24.951	9.00572	50.6694		23.6203	11.368	45.4117		24.2781	9.03065	48.4005		19.5082	18.7067	30.2266		31.7231	15.3657	55.5055		19.6945	19.2625	30.2775		20.2811	14.0176	38.9681		26.3871	13.6596	49.06		29.6438	15.0941	52.5853		28.1498	13.1744	49.9187		30.0055	16.0997	52.1439
21.3692	10.2005	41.6192		25.1433	10.7933	47.2468		21.4776	11.0211	42.2611		25.5867	9.74602	49.177		19.5112	18.4651	30.3328		29.9704	15.3684	52.8049		19.7475	18.8081	30.5358		24.3564	14.4546	44.9865		23.9708	13.2348	45.6717		33.86	13.9373	60.6099		27.5953	19.2477	43.9063		29.5583	15.1613	52.3798
27.3413	9.58565	53.6502		22.9466	8.68103	47.699		25.5924	12.6706	46.8882		21.9062	8.0953	46.2847		19.5191	18.1295	30.4872		30.4614	15.3809	53.545		20.083	18.8459	31.0066		29.3594	13.5624	53.9413		28.7732	14.4081	51.9774		21.3185	16.4088	38.7338		28.3057	19.3116	44.8968		30.3791	16.7634	52.1177
29.9941	10.3495	56.6368		23.7187	9.34071	47.5655		24.2614	11.6353	46.1042		23.9839	8.84858	48.3016		19.5211	15.2666	31.9918		31.4944	15.3992	55.1191		20.0017	19.1131	30.7806		21.1161	14.1489	40.1709		26.9826	10.6677	54.7089		27.9123	10.3441	57.0432		28.3619	16.7641	46.6816		29.8211	15.0045	52.9583
32.5592	11.2258	59.2376		20.0667	10.4592	38.8977		22.0592	12.1698	41.682		22.5921	7.3502	50.0356		19.5226	15.3406	31.9498		28.0791	15.3997	49.86		18.4029	19.7075	28.2462		19.2305	13.4223	37.8364		26.5615	14.1922	48.7312		28.2451	13.5066	52.2225		27.7989	18.0267	44.9438		28.6904	15.0956	51.1082
23.4827	9.4811	46.8174		23.7265	7.7453	52.0041		25.0065	11.9714	46.8649		23.8643	7.3965	52.5033		19.524	17.0821	30.9822		30.6014	15.4024	53.744		20.9316	17.9877	32.6328		22.7468	14.0584	42.8362		31.0785	16.1775	53.7015		27.4623	17.4157	47.2372		30.401	16.1161	50.2978		30.0031	16.4342	51.8409
25.2666	11.9165	45.7033		27.3607	10.0821	52.5424		24.0403	12.7679	44.2269		24.6221	8.47439	50.5262		19.5358	15.2492	32.0244		30.0944	15.4026	52.9634		20.716	18.3482	32.1491		21.2541	13.4863	41.0244		25.7144	14.4797	47.0961		28.9086	14.1522	52.4871		27.4274	18.5252	44.0846		25.1835	10.1073	52.7057
23.7841	11.8972	43.2474		31.0428	10.0613	59.1848		23.9414	11.9689	45.0902		23.9852	8.45782	49.3325		19.548	19.3326	30.0391		31.7724	15.4134	55.5302		19.1147	19.6458	29.2929		16.1014	12.8217	33.3192		27.7225	14.4847	50.2393		47.1268	15.9927	78.3228		27.9491	17.6048	45.4532		25.6273	8.89618	56.5841
30.7441	8.99206	61.6069		20.2238	8.68145	42.493		24.4698	12.8701	44.8048		28.0823	10.5036	52.0541		19.5513	18.6682	30.3071		32.4833	15.4162	56.6246		18.8387	19.5644	28.9243		23.8699	13.336	45.3914		28.5985	17.6286	48.7674		34.2614	18.8327	56.1956		28.4391	17.5369	46.2278		26.6331	9.80158	56.028
24.6921	10.4952	46.9848		20.485	7.25699	47.0202		23.5113	12.1618	44.1121		26.4149	10.0785	49.964		19.5513	17.9031	30.6383		31.9678	15.417	55.8309		20.4642	18.0977	31.892		23.5353	13.8624	44.2884		27.0049	16.0793	47.6047		29.978	13.5743	54.9151		24.9124	10.2461	49.0887		32.7581	20.0817	53.1528
26.5086	9.63783	52.004		25.9649	8.26429	54.7473		23.4918	12.6001	43.5291		25.1123	8.84923	50.4403		19.5541	16.9498	31.0923		33.1881	15.4278	57.7007		19.7819	18.79	30.5948		22.3578	13.8352	42.442		21.8005	13.1641	42.2406		26.6803	11.0671	53.3958		29.2636	18.8786	46.5466		25.6979	9.48017	55.123
23.6423	11.2543	43.9156		28.5587	10.1806	54.4718		24.4288	12.2506	45.5175		23.4234	6.82967	53.8534		19.5575	17.7075	30.7336		27.638	15.4317	49.1505		20.5342	16.8024	32.6437		20.3312	14.2952	38.8077		23.0679	10.371	48.4131		25.4374	8.77819	56.5672		28.1071	17.2895	45.9054		26.4875	10.2005	54.8309
23.1104	10.1835	44.7521		23.8918	8.53571	49.9072		21.6052	9.30003	45.599		22.9057	7.11366	51.5759		19.5625	18.057	30.5826		32.4934	15.442	56.6139		18.6097	13.1322	32.0857		23.1231	13.6356	43.8629		28.2387	15.9286	49.6092		28.2628	13.9246	51.7363		29.3178	21.2001	45.3445		29.0594	15.4813	51.2906
29.0204	10.8197	53.9486		26.5143	10.4213	50.3342		24.3276	11.3796	46.6022		23.9553	9.24448	47.2971		19.5771	17.3858	30.9136		31.589	15.4446	55.2138		20.4557	18.4065	31.7439		28.889	13.5205	53.2387		30.9539	12.6258	57.8787		14.778	14.1566	30.1485		29.5924	19.4206	46.699		29.3133	14.3702	52.8677
26.4331	9.21553	52.8988		27.3778	8.84573	55.6926		24.0042	11.8171	45.4004		23.6317	8.74313	47.8972		19.5922	16.8079	31.2242		32.4968	15.4499	56.6105		18.6582	17.2683	29.5994		28.3891	14.0918	51.7314		28.9023	13.4919	53.2942		27.6357	12.946	51.9787		28.9263	19.8973	45.4662		28.6932	17.295	49.1628
24.7311	10.6068	46.8555		27.1746	9.90453	52.6048		24.4589	10.4293	48.4625		27.0061	9.82269	51.576		19.5929	18.7617	30.328		31.296	15.4562	54.7546		20.5115	17.1915	32.4053		19.0329	13.8288	37.1543		25.7691	13.4829	48.2805		30.5553	13.6826	55.6882		26.0153	13.2478	46.3748		31.4033	15.2604	55.1317
25.4684	10.7668	47.8627		23.8399	8.33802	50.3702		23.3685	11.945	44.161		25.9658	9.66681	50.0379		19.5976	15.8763	31.7423		33.0999	15.4851	57.4941		19.5444	18.3776	30.417		22.3293	12.9087	43.3843		27.1651	13.9744	49.9288		20.8351	16.0156	38.2632		25.2761	13.8218	44.5551		27.6387	9.83719	57.7554
25.164	7.70421	55.0659		25.4647	7.96721	54.7434		25.3343	12.5153	46.6639		23.2254	7.80336	49.7995		19.6031	16.8363	31.2265		30.6557	15.4881	53.7366		20.941	16.1444	33.6285		19.0951	12.6884	38.3463		27.9204	14.9149	50.0939		24.9698	16.314	44.3214		28.6374	19.815	45.0963		29.2815	16.1135	51.0358
25.4849	10.9555	47.5599		29.5061	8.65734	60.3218		22.5501	12.9382	41.599		19.4038	6.77662	45.3642		19.6094	15.0367	32.2727		31.9263	15.4936	55.6814		19.7707	18.4102	30.7353		22.3884	13.9388	42.3894		26.4842	13.0186	50.015		26.3602	11.6519	51.8172		29.4137	24.5621	44.0577		29.5983	14.9317	52.6862
25.5874	11.3741	47.0534		27.275	9.44944	53.8638		23.3984	12.9071	43.0151		23.6555	8.00398	50.0209		19.6144	16.6011	31.3659		34.5113	15.4947	59.6547		17.9238	20.3678	27.3392		22.1005	14.3217	41.5691		27.9191	16.0234	49.0398		29.1862	13.733	53.4412		28.3609	18.37	45.5506		28.9671	15.6459	50.9918
23.9449	10.6083	45.4775		26.4337	9.58334	52.0001		24.3136	11.4489	46.4675		19.6047	5.41938	52.3041		19.6197	17.1191	31.1067		29.906	15.495	52.5761		18.6349	19.9547	28.4943		20.0303	13.5921	38.9597		26.8118	13.4007	50.0512		24.4643	14.1957	45.4197		27.0855	15.8494	45.481		27.791	13.3244	51.7263
25.8702	10.7581	48.5798		28.3728	8.31899	59.2639		24.936	11.6735	47.1813		25.8865	10.307	48.5662		19.6236	18.6976	30.3995		32.0425	15.4972	55.8599		22.0484	16.0124	35.3911		28.7891	12.943	53.8648		27.5953	14.6647	49.8519		15.7021	16.4339	30.2284		28.8953	20.7063	44.9947		28.1411	15.1992	50.1485
25.4166	10.4016	48.4392		29.8417	9.71565	57.8835		24.6799	12.4252	45.7065		25.1623	8.90379	50.3919		19.6296	17.74	30.8267		32.7511	15.4992	56.9491		19.7958	18.5035	30.7315		18.3697	14.1341	35.8414		24.5372	12.7928	47.1349		38.864	14.7764	67.307		27.828	14.5933	47.7822		29.094	15.8271	51.0144
29.3993	11.1006	54.0621		25.737	9.26274	51.4887		25.4375	12.5625	46.7722		23.6738	8.9582	47.444		19.6335	17.6367	30.8781		32.6131	15.5082	56.7283		19.1241	19.4703	29.3743		29.1616	12.5544	55.0446		27.5646	13.9548	50.5867		27.6408	13.7128	50.9991		29.0672	19.2685	46.0261		28.9041	15.4267	51.1069
26.2071	10.5318	49.5818		29.7726	10.1058	56.8079		22.2602	11.8447	42.4327		27.4111	8.67071	55.3111		19.6349	18.9851	30.3008		34.639	15.5158	59.8325		19.1353	18.6333	29.7127		21.2	12.9591	41.4905		26.3543	11.7481	51.6501		35.8644	12.9715	65.3292		28.7657	23.3307	43.6296		28.8698	15.8202	50.6719
24.0067	10.6334	45.5379		28.5256	9.06557	57.2176		21.7946	9.25897	46.0353		26.4512	9.16526	52.1381		19.6404	15.7576	31.8758		33.7119	15.5212	58.3989		21.1425	17.2482	33.3172		27.61	13.657	51.0152		26.6789	13.4613	49.7653		27.4621	9.72977	57.7072		29.807	20.7993	46.2404		28.8173	14.7189	51.6974
25.7194	10.6677	48.4774		27.7407	8.75862	56.6381		24.8435	12.4705	45.9161		25.7342	9.39778	50.2291		19.6424	16.5577	31.4318		29.5947	15.5217	52.0736		19.9776	19.4631	30.6079		19.0672	14.3938	36.7351		27.8616	15.9232	49.0417		29.1108	13.9565	53.0415		26.6102	16.3989	44.322		29.9991	17.0479	51.3075
25.573	11.1373	47.4089		27.9304	9.85491	54.0845		25.6081	12.2424	47.4902		24.8461	8.77442	50.1258		19.6448	20.0556	29.9107		29.9919	15.5306	52.6757		19.3707	18.5782	30.0785		21.1325	14.8243	39.6144		28.0902	15.715	49.5793		30.8992	16.5011	53.1308		28.3514	20.7696	44.1887		28.4949	14.0111	51.9977
24.5413	10.4102	46.8762		25.8849	8.79296	53.003		23.7143	9.49099	49.062		19.5206	7.47157	43.2879		19.6466	17.6312	30.9021		31.7744	15.5316	55.4139		19.5171	17.7815	30.6421		28.2533	14.2796	51.3054		28.1581	15.1298	50.2447		29.9478	16.0137	52.1355		26.8072	15.7468	45.1387		27.774	14.4931	50.3121
26.7816	10.1195	51.4325		28.9254	10.2925	54.8712		23.731	12.6038	43.9148		21.2229	7.9029	45.473		19.6481	14.4601	32.7286		32.0846	15.54	55.8818		19.5496	18.902	30.2076		21.3071	13.4316	41.169		26.3103	13.0813	49.6517		28.8999	10.7921	57.7891		26.1957	12.9172	47.069		27.8062	14.7948	50.0409
26.3467	11.2484	48.5555		29.0707	9.09634	58.1521		24.2125	12.1549	45.2862		15.0182	4.44146	46.7276		19.6527	16.6179	31.4142		32.0019	15.5421	55.7462		19.3925	20.2849	29.4684		22.7665	13.7245	43.2028		28.7195	15.6877	50.5658		26.7156	16.2346	47.0361		28.1253	19.1791	44.7132		28.9689	15.1596	51.4759
24.4774	10.7068	46.2326		28.9	8.79346	58.7341		24.2793	12.1773	45.3671		21.2046	7.15496	47.8394		19.6589	16.3839	31.5471		33.1105	15.5428	57.4485		19.3819	19.4644	29.747		21.5675	13.9736	41.0465		28.1649	15.5142	49.8846		24.5079	15.6409	44.1568		29.1173	19.5043	45.9654		29.0823	16.7955	50.1387
24.5193	10.6451	46.4192		26.1176	7.8524	56.4498		24.2084	11.4932	46.2257		21.4508	7.61682	46.7906		19.6601	15.8886	31.828		31.4457	15.5437	54.8921		19.2806	19.2629	29.6777		24.6075	11.7867	48.6494		27.6547	16.6113	48.1464		30.705	13.5444	56.1157		27.0603	16.9018	44.6248		28.3135	12.4329	53.8354
22.4838	10.1695	43.6587		27.8686	9.05703	56.0072		23.6284	12.1975	44.2552		21.8355	6.49205	51.8798		19.6624	18.337	30.608		30.3827	15.5473	53.2597		19.2329	18.4081	29.9471		19.6263	12.1879	39.7777		28.2542	16.4009	49.2201		26.1266	17.006	45.5419		28.9702	21.4455	44.7382		24.1543	8.04631	56.4345
25.5849	10.9861	47.6835		30.2144	9.4903	59.1633		23.7655	11.6515	45.2426		24.1213	9.35232	47.3592		19.6663	16.6697	31.4062		26.4639	15.5499	47.2346		19.2136	18.5175	29.8751		22.3171	12.3167	44.0826		26.9975	15.2372	48.3509		27.8246	12.1269	53.5053		28.4286	18.6965	45.4432		24.2087	8.14928	56.1859
22.7192	8.82555	46.9056		29.3183	8.22976	61.4324		24.2256	12.2627	45.1652		24.1769	8.78387	48.8341		19.667	18.8171	30.4139		29.4464	15.5617	51.8059		20.6655	17.3241	32.5671		25.7524	12.0825	50.1208		26.5327	14.5582	48.2968		28.0064	11.8469	54.2692		29.4101	22.8371	44.7277		34.8176	16.3582	59.1884
26.3994	10.5641	49.8585		30.1027	10.5599	56.37		23.9413	11.9883	45.0599		26.1367	9.47424	50.7934		19.6685	19.2972	30.2267		30.4471	15.565	53.3422		19.5353	19.724	29.8736		27.1747	11.6321	53.2296		22.8144	14.6893	42.3529		30.7652	16.1622	53.242		26.0338	17.7961	42.4868		29.2025	14.6062	52.4296
25.159	10.7171	47.4062		25.9092	8.31005	54.4889		23.0451	11.8571	43.7365		23.5961	8.34137	48.9108		19.6748	18.3346	30.6262		29.0247	15.5771	51.1428		20.5094	18.1149	31.9538		22.5317	13.0419	43.565		27.2744	14.0388	50.0307		29.9434	14.4339	53.7827		26.2577	15.1271	44.8332		29.7329	13.4425	54.6977
23.5688	10.7025	44.6539		28.3992	9.13824	56.7786		24.2314	11.676	45.9912		25.5641	8.80629	51.4039		19.6754	16.0195	31.7787		29.8392	15.5974	52.3768		19.686	17.6074	30.9697		21.6528	12.8289	42.3788		28.2506	14.2034	51.3902		25.6284	13.2199	48.3731		27.7549	15.2044	47.0781		28.5024	16.0606	49.8972
24.7631	11.5428	45.3919		28.0839	9.28652	55.7833		23.6491	9.87337	48.1117		27.0096	10.5757	50.0344		19.6763	18.5368	30.5432		31.3414	15.6024	54.6732		19.8334	18.4252	30.8227		20.9755	12.5897	41.5374		26.4607	14.9898	47.7577		31.1085	15.2041	54.7357		29.9509	21.1274	46.2805		28.1893	11.3226	55.5088
22.9823	10.4408	44.0682		30.5275	10.2625	57.7855		20.1269	12.9183	37.6722		19.2392	7.72294	41.9906		19.6872	15.9987	31.8063		32.2239	15.6082	56.0183		19.3746	18.6448	30.0579		17.4894	13.5372	34.9356		27.2892	15.7995	48.2793		29.0844	13.108	54.1076		28.2058	17.6161	45.8203		29.1217	16.2958	50.6237
23.0158	9.54429	45.8333		31.2649	9.17287	62.0266		21.7843	11.4142	42.2148		26.623	9.6736	51.2259		19.6946	17.902	30.8499		33.7981	15.611	58.4326		21.4514	15.8007	34.6193		19.9812	14.2348	38.3045		27.9921	16.1184	49.0687		29.3642	13.8446	53.5798		28.0901	16.9042	46.162		23.9836	9.04616	53.0649
28.1463	10.9498	52.1743		29.1591	9.23471	57.9166		23.9229	10.7352	46.9613		26.4414	9.67669	50.8859		19.6954	17.0288	31.2665		31.2138	15.6145	54.4606		19.6689	18.7154	30.4566		19.9318	10.8413	42.1057		26.3078	15.3543	47.1761		31.2454	13.8191	56.61		26.5097	10.7442	50.9323		31.5609	17.3568	53.3803
25.2324	10.6504	47.6591		29.8507	9.67724	58.0054		23.0453	10.2268	46.3358		24.9655	8.81002	50.2573		19.6965	17.4768	31.0498		32.9231	15.6175	57.0819		20.5611	16.7113	32.7333		18.4511	13.92	36.1473		29.8216	14.1272	53.9557		28.5128	15.3391	50.5902		27.2504	16.1747	45.462		24.8134	9.70063	52.9624
24.4398	10.5902	46.3693		21.1906	7.93833	46.3072		23.4813	10.7718	46.1347		25.3522	8.87782	50.8179		19.6988	16.6607	31.4599		32.4915	15.6219	56.42		19.8579	17.8339	31.1185		19.0016	14.2157	36.7766		28.6223	15.2856	50.806		31.4174	14.5787	55.922		28.793	20.8537	44.7725		23.0525	8.16101	53.8752
28.3341	9.46043	55.7919		26.1419	8.83164	53.3798		22.8155	11.7268	43.5264		24.8689	9.04579	49.4726		19.704	18.139	30.7547		30.3017	15.6349	53.0457		20.2356	17.0487	32.0653		19.2136	12.8443	38.377		28.0417	13.3315	52.122		28.6956	14.538	51.7092		29.1975	20.4688	45.5484		26.6221	10.7191	53.9746
23.852	10.8673	44.882		26.4105	8.03547	56.3812		21.2077	9.29239	44.8707		25.5836	8.93694	51.1011		19.7077	16.4929	31.5635		30.8457	15.6354	53.8797		18.3383	19.2953	28.3		27.9046	11.5341	54.6396		27.6799	14.3164	50.362		30.7047	14.478	54.9266		25.6376	15.7123	43.3761		25.1317	9.74575	53.4344
24.541	10.3196	47.0418		25.8912	8.42714	54.0842		23.9634	11.7016	45.5002		27.2663	10.2287	51.1764		19.7079	13.7169	33.3779		32.6391	15.6487	56.6116		19.0506	19.022	29.4341		21.8039	13.9657	41.4347		29.1328	13.9966	53.0258		27.2207	15.1366	48.7861		27.8957	17.7011	45.3069		23.3707	8.41876	53.6879
24.7522	11.572	45.335		26.282	9.4349	52.0751		22.9011	8.63416	49.6569		23.612	9.49929	46.1025		19.7182	18.511	30.6179		31.0697	15.6541	54.2065		19.2144	18.9718	29.6936		25.3599	12.071	49.4826		26.2021	13.6723	48.7487		28.4444	11.7026	55.2554		29.3661	18.8963	46.6891		28.0311	14.1954	51.0518
24.9936	11.4362	45.9466		25.6888	9.52016	50.7864		23.4857	9.96248	47.6361		26.5054	10.1064	50.0722		19.7198	18.201	30.7508		30.9456	15.6541	54.0162		19.7437	18.8492	30.5124		25.9683	11.04	52.2228		25.7034	13.9884	47.5942		29.2791	14.9361	52.1901		26.9698	16.0211	45.1595		30.1628	14.9039	53.5969
26.7498	10.2127	51.1745		28.8245	8.80486	58.5571		23.6437	10.2597	47.3413		27.4146	10.1306	51.6424		19.7311	18.8092	30.5118		26.5068	15.6701	47.199		19.853	19.456	30.4322		18.5791	11.6296	38.6994		31.5213	16.2158	54.3406		33.9582	17.6233	56.7209		27.5757	17.1589	45.2079		29.5219	13.411	54.4022
25.4099	11.2431	46.9588		24.4471	8.35466	51.5036		24.339	10.9642	47.2911		20.8338	6.98643	47.6606		19.7321	14.3638	32.9276		29.9819	15.6763	52.5151		20.9738	16.4865	33.48		18.2803	12.5223	37.1814		29.4622	13.9417	53.6164		23.8479	15.718	43.0858		29.1012	21.8886	44.7149		27.2868	14.6329	49.4007
23.456	9.48725	46.7598		31.799	10.1421	60.3339		24.0692	11.0143	46.7435		20.3868	7.4295	45.2021		19.7322	14.1177	33.1102		32.163	15.6797	55.8478		21.4649	18.3845	33.2331		20.0169	13.8067	38.7397		27.0679	15.4594	48.2509		30.5359	15.9898	53.0549		27.4455	19.1575	43.7398		20.5051	6.56446	54.8057
24.4329	10.3807	46.7343		24.2414	9.62738	47.8945		23.9379	11.6044	45.5957		25.6102	9.56297	49.6251		19.7327	14.2868	32.9857		31.3392	15.6849	54.586		20.2373	18.7346	31.2817		20.3933	14.2621	38.93		27.1939	13.6715	50.3339		28.9784	11.8727	55.855		28.8456	20.6472	44.9496		28.4175	14.4138	51.4103
23.0754	8.68848	47.9271		25.5647	8.74198	52.5342		26.4919	10.6837	51.5412		26.0092	9.65607	50.1444		19.7383	19.7809	30.1444		32.4997	15.6883	56.3549		20.0069	19.4838	30.6413		21.0561	13.4094	40.7851		30.3785	16.0735	52.7349		17.851	18.3881	32.4747		27.4085	16.1691	45.709		26.9045	14.1281	49.343
27.1516	10.6735	50.9733		25.4137	8.50328	52.9325		23.9929	11.7663	45.4579		22.9465	8.16476	48.142		19.7421	17.5836	31.0667		31.0964	15.6972	54.1975		20.3042	18.4122	31.5173		21.8466	13.1062	42.3839		27.5764	15.301	49.1844		29.4575	15.0699	52.3209		28.0567	17.0059	46.0361		32.0965	16.5075	54.9299
24.7827	11.4291	45.5953		27.1385	9.61962	53.2015		24.2054	11.6618	45.9706		19.2145	6.49963	46.022		19.7475	16.95	31.382		31.0543	15.7037	54.1331		19.1914	19.5412	29.4418		18.1266	13.2991	36.172		27.9974	14.8534	50.2762		47.2219	16.8049	77.3718		28.3102	16.4432	46.8573		27.0259	11.6024	53.0318
29.8118	9.45916	58.5098		23.6682	10.2732	45.5838		23.3728	11.4601	44.8517		21.2623	6.90738	48.8776		19.7489	14.7927	32.6561		34.8624	15.7041	59.9547		19.1639	19.9264	29.2627		21.448	13.2667	41.5626		27.0563	14.0265	49.7009		28.1272	13.4511	52.1086		28.2984	18.7865	45.2003		29.1218	16.1614	50.7468
24.1026	9.45782	48.0092		26.6154	9.09186	53.5669		21.8478	11.2657	42.533		20.1263	5.64629	52.2374		19.7494	17.4837	31.1238		33.0349	15.7069	57.1569		21.6929	16.0946	34.8022		21.0868	14.1524	40.1245		28.6095	17.5602	48.8344		30.3508	15.8805	52.8778		29.0569	15.8285	48.506		30.9739	16.1943	53.5264
21.4035	8.85082	44.3501		32.6574	10.2762	61.5366		22.3374	11.4215	43.1496		23.4138	6.43281	55.6734		19.7505	16.4227	31.6663		28.4624	15.7143	50.1491		19.6165	19.174	30.1995		19.9674	13.6938	38.7658		30.1283	16.8393	51.6709		37.3212	18.2059	61.1806		27.7258	17.4184	45.2496		31.2043	15.0155	55.0882
27.7462	11.0327	51.3309		27.5784	8.61243	56.7724		23.5178	10.0546	47.5145		21.4667	7.40078	47.5303		19.753	17.6631	31.0461		29.3941	15.7408	51.5516		20.72	16.9696	32.8291		21.5221	13.2939	41.6552		28.5676	13.0591	53.3391		13.5125	15.0323	27.6292		28.5546	20.2229	44.7581		28.9364	15.6762	50.9136
25.1796	11.0766	46.8291		26.6008	9.73049	51.9637		23.4639	13.4073	42.5671		24.7813	9.2134	48.9045		19.7569	14.2625	33.0395		33.693	15.7674	58.1022		19.9159	17.6592	31.2875		18.8834	14.4274	36.4175		28.2527	16.5824	49.0695		31.7919	16.7174	54.2817		27.1171	15.5895	45.7457		28.9695	15.2273	51.4053
25.0707	11.3843	46.1563		26.9785	9.38587	53.4758		23.268	10.5854	46.0841		25.1076	8.66633	50.9237		19.7626	15.5106	32.2105		32.1127	15.7733	55.6769		19.9897	19.2059	30.7275		20.2855	13.8901	39.0929		30.4044	15.8425	53		30.0409	15.5963	52.6863		31.4358	14.1618	53.9355		30.8534	17.8461	51.9407
23.5129	10.506	44.8933		26.413	9.93528	51.1669		23.8533	10.6507	46.9874		25.9087	9.83676	49.5636		19.7636	17.6119	31.0848		32.5931	15.7771	56.4115		20.8178	16.4824	33.2445		22.0562	14.3286	41.4927		28.6606	14.0712	52.1858		27.6691	11.1948	54.8637		27.9343	18.5962	44.787		26.264	17.8748	45.1396
24.4573	10.6237	46.3431		25.134	8.49216	52.4227		23.299	11.116	45.2494		27.1503	9.28541	53.1251		19.7657	17.4106	31.1851		30.7934	15.7775	53.6597		21.3206	16.9011	33.7691		20.8136	14.335	39.5303		24.6637	13.7696	46.1794		33.3344	15.0605	58.3388		29.0302	16.9431	47.543		27.2048	12.5322	51.8598
26.0307	10.9578	48.5043		25.2612	7.3882	56.4647		23.4719	11.6368	44.7614		26.3301	9.38099	51.3754		19.7674	18.8385	30.5513		34.2272	15.7837	58.901		21.4256	16.8118	33.9775		23.4489	14.0647	43.9412		27.8532	16.1825	48.8057		29.8992	15.5232	52.5414		27.573	15.6868	46.3671		27.9115	13.1378	52.1728
24.8207	8.20962	52.6722		24.3808	8.30298	51.525		23.6072	10.3458	47.109		25.81	9.84998	49.3583		19.7708	18.131	30.8576		28.0195	15.7859	49.4106		19.7748	18.4351	30.7323		27.4759	10.6982	55.5037		27.8798	15.9127	49.077		32.2133	16.8875	54.759		26.2933	16.864	43.5008		28.129	16.197	49.2094
24.5011	11.3874	45.1775		26.1186	8.36793	54.7161		22.6532	11.4374	43.6649		26.4129	9.24727	51.8539		19.7729	15.4894	32.2411		31.8094	15.7867	55.1962		19.1435	18.1075	29.9434		21.7331	12.8968	42.4268		36.1073	18.4645	59.1788		33.1667	19.3451	54.2367		28.2303	20.5234	44.1356		30.93	17.0015	52.7395
24.8986	10.9516	46.5534		27.0892	8.85161	55.1245		22.3149	8.40717	49.1456		26.3825	8.69959	53.2617		19.7771	18.1297	30.8668		33.0313	15.791	57.064		22.1614	18.594	34.1541		19.4121	12.7696	38.7769		28.8805	17.461	49.3097		30.9077	19.155	51.0849		27.5365	16.6518	45.5231		30.021	15.1674	53.0956
28.1946	10.9863	52.1947		25.1155	8.91006	51.2289		22.2271	11.3563	43.0497		24.6997	9.30995	48.5269		19.7816	14.8821	32.646		30.4552	15.7946	53.1262		19.3716	17.8775	30.382		28.0727	12.9581	52.6727		31.8533	16.9982	54.1218		29.1228	14.6902	52.2067		28.1103	18.3086	45.2228		27.1966	13.4083	50.6621
28.0766	10.5317	52.868		29.2054	9.37808	57.6065		22.8451	11.5468	43.8276		26.6838	10.2982	49.9978		19.7818	14.5692	32.861		30.1565	15.7965	52.6616		20.4336	18.5852	31.6326		19.9415	12.6251	39.8055		27.5063	15.9651	48.4631		29.0966	14.7061	52.1496		27.8753	15.7256	46.7941		30.8989	17.3418	52.4105
25.3739	10.7433	47.7396		28.8074	9.85338	55.6692		23.1827	11.1686	44.972		20.6443	5.86972	52.227		19.7826	17.3948	31.2148		36.1523	15.8134	61.8064		21.6574	16.7863	34.3359		26.4381	11.0558	53.0059		28.7852	19.7594	47.6458		30.0397	15.6261	52.6521		27.1431	16.1377	45.3335		27.3266	13.0565	51.3336
23.897	10.2651	45.9982		31.4571	10.0278	60.0128		24.3092	11.1919	46.8666		24.5617	8.84042	49.4153		19.7877	19.4429	30.3421		31.1951	15.8393	54.2076		19.1634	16.9589	30.5025		16.9498	12.766	34.7559		28.5566	21.5408	46.3684		28.3842	12.7026	53.5543		26.4284	12.779	47.6266		27.093	13.38	50.5361
27.8108	11.5882	50.4925		27.016	9.49635	53.2794		24.1835	12.2625	45.0954		21.0177	6.3286	50.7957		19.7889	16.0152	31.9514		31.4328	15.8521	54.5623		19.3392	18.9165	29.8969		20.5078	12.2658	41.1475		33.7094	20.9013	54.0059		27.7538	10.0384	57.4647		27.635	14.7288	47.3467		29.692	17.1654	50.7495
28.9072	10.5466	54.2993		26.9426	10.2046	51.5359		22.8658	7.55345	52.9604		23.6427	8.46825	48.6414		19.7927	15.7262	32.1284		31.8631	15.8605	55.2109		18.6707	19.7686	28.6115		22.2605	12.8377	43.357		28.8946	23.0684	46.1421		28.2913	14.5959	51.0116		28.4235	17.8213	46.0067		27.9419	14.2504	50.8468
26.2035	10.3152	49.9973		23.6327	9.60554	46.8264		22.9605	11.0495	44.775		27.7332	9.52833	53.5996		19.8063	15.456	32.3124		28.3944	15.8618	49.9075		21.4094	15.2072	34.945		21.0799	12.8395	41.4298		27.5219	21.7454	44.807		30.9647	13.6768	56.3514		27.8225	16.7806	45.8571		25.8943	13.13	48.9135
26.1095	9.11249	52.5706		20.488	9.48277	41.3155		23.2679	8.81477	49.8726		22.2201	9.54222	43.4593		19.8074	16.9654	31.4671		29.2054	15.8673	51.1455		18.6903	18.5944	29.0795		20.0635	13.0822	39.5127		31.4625	23.6941	49.4298		33.2466	25.1891	51.2511		26.985	17.354	44.1939		27.7605	15.4884	49.286
20.5053	9.36041	41.5841		16.6522	5.79025	44.3571		24.8119	11.4775	47.275		23.3359	11.7658	41.8253		19.8187	13.5595	33.6838		33.3026	15.8799	57.3823		21.0693	15.3529	34.3238		21.2845	14.3738	40.2399		30.5866	17.1225	52.124		29.8028	14.6323	53.3355		28.7673	19.9723	45.1986		29.4652	13.3794	54.3548
22.7019	10.4755	43.52		23.425	7.55505	52.0577		23.369	10.8342	45.8273		16.6313	5.10697	46.6821		19.8262	18.4219	30.8122		32.1103	15.8848	55.5628		20.7022	17.5424	32.5103		19.5038	14.5564	37.2866		28.947	20.7487	47.32		29.6816	13.8756	54.0505		28.8448	19.8634	45.3686		28.0217	15.5649	49.6189
25.9573	10.9141	48.4529		25.0415	8.76624	51.4782		24.4237	10.8026	47.7183		19.3188	5.8499	49.2053		19.8364	17.6671	31.165		33.3987	15.8874	57.5202		19.8737	16.3259	31.9057		21.1576	14.0232	40.3513		28.0677	15.5216	49.7275		28.313	10.9834	56.3751		28.4286	23.5385	43.0846		29.1776	14.7799	52.1945
23.4517	12.0015	42.5543		20.9624	6.73572	50.0053		22.9599	10.7528	45.2579		23.3854	7.96152	49.6121		19.8376	16.0987	31.9769		31.7514	15.8898	55.0068		19.584	18.3991	30.4662		21.9254	11.1086	45.1384		26.1263	13.1384	49.2734		17.0219	14.8251	33.2117		26.4936	16.5287	44.0459		27.4081	13.46	50.9367
26.4501	11.6651	48.0657		22.3324	7.40998	50.3254		23.6944	12.1278	44.4609		24.6216	11.9203	43.7767		19.8414	16.7436	31.6317		31.3963	15.8994	54.4566		21.3422	15.9006	34.3893		21.474	13.9262	40.9436		27.7214	16.7177	48.1596		23.2838	12.2414	45.7898		27.9598	18.4567	44.9096		25.9553	12.1151	50.4086
23.6199	11.9129	42.9503		24.9112	8.06364	53.3212		25.1245	11.184	48.2824		25.5781	10.1096	48.4057		19.8537	17.676	31.1861		29.6363	15.9034	51.7638		19.8717	17.6123	31.2452		29.0209	14.118	52.7063		29.1427	14.3639	52.6077		31.6603	14.8625	55.9694		27.8871	15.7118	46.8265		30.9491	15.3965	54.2795
25.5719	10.192	49.1215		21.401	6.8429	50.5094		21.6448	10.8495	42.8085		24.6143	8.76076	49.7226		19.8566	18.1653	30.9701		30.5654	15.9035	53.1809		20.8456	18.3971	32.3154		28.0935	11.0753	55.822		28.6252	14.8652	51.2455		29.671	14.1159	53.7346		27.2441	19.9983	42.9923		28.467	15.8918	49.9954
25.2087	11.3626	46.4232		25.2458	7.59933	55.6151		23.3314	9.89281	47.5039		19.9448	6.48082	47.7187		19.86	17.7012	31.1862		32.2569	15.9162	55.7525		18.559	19.4313	28.57		20.7292	13.5779	40.0916		26.4016	16.1258	46.6448		32.713	13.2978	59.6984		29.0831	21.3476	44.9422		27.7356	14.4286	50.323
26.3857	11.8158	47.7312		28.2003	9.51562	55.4032		23.5827	11.8162	44.6993		22.1021	8.66527	45.1715		19.8628	16.6357	31.7211		32.4164	15.9165	55.9958		19.0995	16.7097	30.5347		28.5081	13.5297	52.6192		29.402	16.1905	51.1489		27.9245	14.1186	50.9721		29.1914	22.7253	44.4727		30.2258	14.1299	54.5949
24.4042	11.0125	45.5952		25.7361	8.76411	52.8005		24.5125	11.5402	46.6709		25.5618	8.09296	53.5242		19.868	15.924	32.1256		31.4493	15.9219	54.5126		19.4889	19.7043	29.8112		19.4121	14.6481	37.0734		29.7692	17.2755	50.7814		28.901	14.276	52.3262		28.195	16.5012	46.634		28.4432	14.9773	50.8434
25.2175	11.6312	46.0299		26.8655	9.6182	52.7031		23.3588	10.8283	45.8255		25.9412	10.6181	48.075		19.8732	17.5923	31.2566		33.4932	15.9355	57.6204		19.3171	17.2295	30.6042		32.5499	15.6874	56.4318		30.1378	18.5115	50.4067		30.0964	15.0839	53.2948		23.7147	7.40059	54.6662		28.8941	14.9439	51.5836
22.4569	10.6712	42.7642		24.3821	8.21321	51.8007		24.1671	11.1547	46.6868		17.3954	4.7956	50.7123		19.8759	17.0798	31.5082		31.5288	15.9398	54.617		20.2509	17.9387	31.6524		28.7237	15.2861	50.9626		27.1578	14.9444	48.8779		30.1995	13.7095	55.0847		28.6915	20.6226	44.7427		27.5602	15.3484	49.1139
24.0722	11.5604	44.1977		27.6193	9.80402	53.6387		23.3122	12.3102	43.5921		23.0815	8.61257	47.1814		19.8787	18.7683	30.7449		33.3639	15.9561	57.3969		20.5603	16.7669	32.6976		20.1016	13.6751	38.9989		29.2187	18.599	48.9968		30.1613	13.1926	55.7355		28.9119	19.3679	45.7414		24.2846	9.54552	52.3624
25.1001	11.6777	45.7694		26.1677	10.0485	50.4797		24.8171	11.7534	46.8616		24.8332	9.29374	48.8104		19.8868	11.9398	35.3212		32.6402	15.9637	56.2855		19.6713	18.6961	30.4691		18.667	12.5532	37.7871		28.1356	23.7335	44.8129		28.1696	12.1746	54.0079		29.9851	18.5649	47.8062		26.671	10.0953	55.3944
24.2647	10.8891	45.5589		25.293	8.99181	51.351		23.3569	11.7504	44.4092		24.5404	8.73018	49.667		19.8916	16.9005	31.6264		34.2847	15.9712	58.7823		21.302	15.916	34.3175		23.1323	13.7384	43.7726		29.6042	18.4553	49.6619		26.3687	11.3959	52.2732		25.9116	14.3705	45.001		26.2754	8.76791	58.1945
24.1956	12.1052	43.6593		27.0921	10.8263	50.5773		23.5325	11.6084	44.9095		25.3392	8.70649	51.2491		19.9046	16.9561	31.6174		31.4002	15.974	54.3879		18.8354	17.632	29.6997		20.8129	12.504	41.3721		29.6786	19.206	49.2729		26.6673	11.0851	53.3459		25.7747	13.0047	46.2778		25.2935	10.4449	52.1932
23.5109	9.32636	47.2162		23.1402	10.1481	44.8693		24.6476	12.3027	45.8121		24.4616	9.28729	48.1394		19.9063	14.7712	32.9117		32.0773	15.9846	55.411		19.4976	17.9217	30.55		28.4298	13.998	51.9109		29.8918	21.9014	48.0695		25.2407	9.69997	53.7396		25.6387	13.2776	45.7297		24.9684	10.3954	51.7202
24.1647	10.1538	46.6893		26.6129	9.67862	52.0991		24.4753	11.5414	46.6078		24.2097	8.65597	49.2239		19.9102	17.0693	31.5691		32.7701	15.9876	56.4577		21.5727	15.8373	34.778		22.6258	13.7531	42.9508		36.396	14.1176	64.3721		25.4797	8.56821	57.2906		29.3724	18.7639	46.7801		29.152	17.9551	49.3466
22.4894	10.3406	43.367		25.283	10.4253	48.1606		23.0871	9.98002	46.8856		21.9524	6.97632	50.0905		19.9126	16.9045	31.653		29.8826	16.002	52.052		20.533	18.6181	31.764		22.1587	13.4767	42.4903		28.76	17.4855	49.116		24.9955	10.0275	52.548		28.2837	21.4297	43.7747		27.2395	16.2184	47.8378
23.3452	10.7847	44.1323		26.2931	9.79663	51.2556		23.55	11.8385	44.6143		17.4983	5.58121	46.2246		19.9127	18.7147	30.8169		30.2224	16.0054	52.5616		18.9828	18.6227	29.4941		21.0847	14.7583	39.5956		28.1079	14.557	50.7643		30.5414	14.2023	55.007		24.9004	17.9565	40.7145		29.72	15.5977	52.1859
23.5668	11.3542	43.6369		27.1764	10.6065	51.1419		24.2061	9.71149	49.4657		21.5976	6.43251	51.6264		19.9139	16.2626	32.0005		30.1003	16.0072	52.3756		19.6867	16.9013	31.319		19.2747	11.0548	40.6531		27.7297	14.0739	50.712		32.7128	15.1611	57.2599		27.7994	16.9648	45.6852		32.1614	16.9939	54.5911
22.5671	11.9484	41.1372		28.6096	10.1448	54.6406		25.7876	11.1428	49.4887		19.6605	6.89371	45.4868		19.9171	15.8474	32.2447		32.4387	16.0103	55.9359		19.5216	19.0297	30.1186		22.8725	13.8971	43.1995		28.9886	16.3236	50.3991		34.9361	13.739	62.6075		28.0821	13.8818	48.9538		35.6671	17.53	59.3335
22.6585	10.846	42.8397		26.8307	8.91353	54.4591		25.0093	10.8087	48.7288		18.864	7.57061	41.6526		19.919	17.9845	31.1398		30.1554	16.0206	52.4515		18.5877	19.1408	28.7194		20.8106	13.435	40.3643		29.2513	21.7072	47.2621		28.8312	13.8627	52.7147		25.9584	14.489	44.9614		29.1464	16.524	50.4623
24.6386	11.627	45.0586		24.6175	8.39614	51.7045		17.1349	5.81206	47.7809		21.4031	6.85459	49.392		19.9194	15.3054	32.5817		32.7191	16.0312	56.3372		20.5883	15.6093	33.4177		23.7036	14.4466	43.9685		32.7002	18.5151	54.1492		28.4773	12.571	53.9012		27.5867	17.6383	44.8891		29.5166	13.3458	54.4814
21.9429	9.78817	43.3905		24.6011	8.03808	52.78		24.5355	12.93	44.8388		16.9273	6.20034	42.0716		19.9264	16.3711	31.9613		32.1589	16.0335	55.4845		21.4536	15.2822	34.9646		18.5658	14.4991	35.8623		26.99	16.1431	47.5243		28.6874	13.8246	52.5277		28.6677	19.3493	45.4012		34.8859	16.2756	59.3815
25.6553	11.8014	46.5186		26.6069	10.6621	50.0383		23.4175	11.0198	45.6104		24.6688	8.9139	49.431		19.9278	15.0979	32.7258		33.4329	16.0469	57.4059		20.4899	15.8459	33.1193		23.461	14.1317	43.8979		27.5254	12.2411	52.8311		30.4096	12.0882	57.8782		27.2972	14.4022	47.1506		27.7496	12.9221	52.198
24.0991	11.9246	43.7391		25.7656	9.4054	51.1998		23.7402	9.84566	48.3373		23.8946	10.1611	45.2989		19.9319	19.2516	30.6259		33.2866	16.0621	57.1746		20.3415	16.4821	32.5253		22.5339	13.2334	43.3505		30.0561	16.8796	51.5316		31.7038	14.0504	57.0312		24.6667	15.0078	42.4684		31.7474	18.0054	53.1359
27.2787	11.9362	49.0512		27.8661	11.5401	50.6635		24.063	10.1198	48.3613		24.6101	8.19324	51.3271		19.9321	18.7677	30.8228		32.1327	16.0832	55.3941		20.6237	19.5453	31.5098		20.4021	14.3571	38.8642		28.367	16.2949	49.488		26.7294	13.5795	49.7027		27.6029	18.1523	44.5762		28.5497	14.6536	51.3517
23.9316	11.3305	44.2973		27.9005	11.1525	51.3843		24.8094	11.8596	46.6992		26.1339	8.67628	52.8575		19.9345	18.6286	30.8848		34.5522	16.0834	59.0729		19.8856	16.1475	32.0255		29.8728	14.0017	54.191		27.8416	13.0017	52.2373		26.0554	13.6618	48.5299		26.9919	19.8187	42.7283		29.0461	15.3645	51.3807
22.5723	11.5842	41.6198		29.1034	11.5482	52.7444		23.8179	11.3238	45.819		25.7822	9.9273	49.1483		19.9377	15.6174	32.4148		32.2148	16.0843	55.519		18.5866	19.6149	28.5438		22.8599	14.0448	43.029		27.7227	16.8256	48.075		27.9124	11.0586	55.5386		29.72	22.2652	45.4126		29.8898	16.1099	51.9601
24.6322	12.0951	44.4019		27.0918	9.91412	52.4365		24.4245	11.2554	46.9598		23.8112	8.46612	48.9769		19.9436	15.7358	32.3544		31.4654	16.0942	54.3712		18.1832	19.7733	27.9056		29.459	14.2441	53.2476		26.7158	16.9448	46.4725		28.5615	11.2665	56.2504		28.5494	18.7077	45.6129		32.8552	16.9104	55.7049
24.4681	10.6423	46.3297		30.3523	11.4441	55.049		22.888	11.8974	43.4216		24.909	9.23073	49.0965		19.9445	15.0356	32.7974		32.6331	16.1145	56.1208		19.281	17.2638	30.5322		24.1269	13.3065	45.8425		28.6991	15.9606	50.2881		27.7624	12.9907	52.1254		26.9817	14.6143	46.4429		34.1204	15.6433	58.8909
25.0017	11.4381	45.9525		24.0216	7.90738	52.0535		22.0989	11.1873	43.0809		23.5774	7.81018	50.4778		19.9479	19.17	30.6802		32.463	16.1181	55.8624		20.7262	18.7852	31.9718		22.1283	13.732	42.1773		27.8661	15.9298	49.0411		28.219	10.865	56.4566		28.9811	24.5989	43.4524		27.9739	16.011	49.1381
24.9305	10.943	46.6247		21.4838	8.14629	46.2918		24.0632	12.2	44.9779		24.5291	8.69222	49.7403		19.9556	18.5777	30.9337		30.6321	16.1214	53.0803		18.6886	18.2239	29.2264		29.1836	13.7976	53.3518		27.0969	19.2321	45.516		31.1068	18.8693	51.5683		28.2489	21.8289	43.5409		27.2766	12.8221	51.5704
22.3776	9.91211	43.9395		20.969	7.51448	47.1546		22.483	10.9503	44.1035		26.0555	8.8373	52.2577		19.9565	16.1748	32.1137		32.0231	16.1236	55.1855		18.8019	16.9054	29.9878		26.5728	11.1163	53.1191		28.5385	17.0619	49.108		26.8337	10.4366	54.9289		29.4505	20.6639	45.8049		27.745	14.6215	50.133
24.7524	10.1908	47.6616		24.1853	8.48998	50.5996		22.68	10.7734	44.7309		25.4249	8.90081	50.888		19.9615	14.3229	33.32		31.5832	16.1313	54.5172		19.0917	18.7736	29.5927		25.7351	12.724	49.1814		28.5702	18.2279	48.303		26.3714	10.5708	53.8379		29.1187	19.671	45.8681		29.7874	14.8273	53.0957
								27.018	10.7607	52.3145		25.9638	11.0706	47.3351		19.9623	17.2006	31.5808		30.9991	16.1347	53.6217		21.412	16.1446	34.3439		27.0476	11.194	53.7972		30.8674	21.9194	49.434		26.1322	9.09676	56.9571		27.5732	17.5302	44.9424		30.8781	19.2027	51.0123
								23.274	11.65	44.4118		26.7659	9.6552	51.5236		19.9625	14.8429	32.9531		33.3658	16.1404	57.2081		20.4524	17.2693	32.2736		24.1865	14.4325	44.7408		27.0655	16.7519	47.145		29.56	14.621	52.9725		27.094	20.0134	42.7706		30.0752	15.8689	52.4732
								25.3116	11.5172	48.059		26.552	9.16665	52.3164		19.9643	17.4975	31.4383		32.8608	16.1626	56.4239		18.3436	18.667	28.5434		28.7535	13.4331	53.1321		29.5418	17.9395	49.9362		27.1734	13.1965	50.8948		28.6126	18.9373	45.5654		30.3487	17.324	51.6067
								25.2666	13.6871	45.1615		28.5722	10.7925	52.3451		19.9722	18.2122	31.1173		31.6029	16.1862	54.4892		20.5912	18.1891	32.0365		21.4117	14.0478	40.7346		31.1176	20.1665	50.7488		25.5667	10.2606	53.0586		27.6155	18.8971	44.1402		30.1684	17.2328	51.4071
								24.8035	12.0092	46.4709		25.855	7.81682	55.0402		19.9823	17.7509	31.3441		32.6629	16.1867	56.0979		20.197	18.6833	31.241		23.1495	13.7222	43.814		30.2038	20.7955	49.0877		30.9026	14.4388	55.2892		23.764	17.5068	39.3049		28.2633	16.4864	49.1669
								23.3973	10.6068	46.2704		23.042	8.71998	46.8269		19.9909	19.8132	30.4948		30.8653	16.1915	53.3697		19.6321	16.4724	31.459		18.9178	13.1317	37.6058		29.5963	13.618	54.2427		27.3379	12.0279	52.8532		27.7257	17.6136	45.1153		27.319	16.238	47.9439
								22.0123	9.09427	46.8132		26.6332	10.0447	50.4269		19.9909	16.8833	31.7848		30.691	16.1931	53.0971		19.0941	19.2073	29.4289		25.7541	14.4483	47.1881		28.2315	17.4351	48.3668		33.1817	14.4791	58.8132		27.8861	22.0109	42.952		31.3054	14.2928	56.098
								24.0679	11.8597	45.454		23.849	7.19646	53.243		19.9913	17.8957	31.288		32.3327	16.2008	55.5799		19.0927	18.0872	29.8773		20.0618	13.1463	39.4459		29.4362	19.9124	48.4925		28.3162	13.3833	52.4968		30.6015	22.4102	46.582		35.3997	13.2612	64.0938
								23.1914	12.3537	43.3346		23.2809	9.41157	45.6791		20.0043	17.4674	31.5117		31.896	16.2056	54.9173		20.3397	16.6969	32.4052		27.0347	12.8098	51.1921		29.4167	19.7128	48.5831		29.4126	13.6967	53.8455		28.2226	18.2732	45.4076		34.7208	15.127	60.413
								26.23	9.7495	53.0586		20.8637	9.76769	40.5655		20.0101	16.6422	31.9381		34.4933	16.2304	58.8312		19.6213	16.1494	31.6194		25.8388	11.4183	51.3263		30.7729	18.808	51.1267		30.9578	13.5828	56.4666		28.8833	20.4858	45.0868		39.8442	15.8065	67.4575
								23.4835	9.63049	48.3275		23.6169	7.03326	53.4061		20.0164	18.0409	31.2603		31.8342	16.2316	54.7986		21.2671	15.2433	34.7036		24.5926	13.8945	45.9341		29.0054	18.0186	49.0869		29.4992	15.3666	52.0789		27.7575	16.3172	46.1198		28.4973	13.6546	52.442
								22.6353	12.0484	42.7968		20.3041	7.50362	44.7999		20.0241	15.4733	32.6374		30.7014	16.2361	53.0727		19.2961	20.0753	29.4019		23.6697	13.6788	44.6944		25.7646	15.2234	46.4533		29.4781	14.9007	52.532		24.3622	13.7457	43.1751		30.2334	19.3023	50.0121
								23.3717	11.4646	44.8422		19.8536	6.91594	45.8231		20.0314	18.9159	30.9045		31.159	16.2392	53.7665		18.8817	18.9857	29.2054		18.6942	15.2163	35.5342		30.3243	18.3746	50.7762		30.5871	17.1945	52.0625		27.4192	19.4789	43.5249		32.9661	13.9961	59.1056
								22.7394	13.0243	41.8119		21.6965	7.75627	46.8616		20.0372	16.5251	32.0417		32.8324	16.2397	56.3039		18.2252	19.0949	28.2097		30.0665	14.7348	53.6306		29.3264	18.5701	49.1758		31.9908	16.9045	54.409		28.836	22.0909	44.2486		27.8331	12.8259	52.4707
								21.1688	12.9402	39.3436		25.4523	10.141	48.1205		20.0451	19.2854	30.7767		30.4477	16.2478	52.68		17.5774	17.0198	28.1014		17.9501	13.5029	35.7087		31.3722	23.0393	49.5999		31.9399	17.3042	53.9928		28.3899	21.2563	44.0055		26.087	11.8976	50.9678
								25.9619	11.3049	49.516		23.8378	10.3391	44.8775		20.0484	19.0401	30.8798		32.0853	16.2481	55.1627		19.3977	17.5488	30.5694		29.9662	13.7433	54.6684		31.6652	18.579	52.5884		32.517	16.9796	55.1318		27.8643	17.1297	45.6593		28.5657	13.0731	53.3188
								19.8328	10.582	40.0575		28.2274	10.5591	52.1992		20.0501	20.055	30.4923		30.4355	16.249	52.6615		20.1438	17.2148	31.8422		25.8044	14.148	47.5808		30.5265	17.9798	51.3589		30.8422	16.2605	53.27		27.4525	16.7557	45.3216		29.1623	14.1152	52.93
								23.8274	11.3751	45.7571		23.95	9.09457	47.6324		20.0501	17.5643	31.5331		33.143	16.2646	56.7491		21.1061	17.4297	33.1689		25.2997	10.5349	52.0297		31.9175	19.5758	52.2695		30.4537	14.9531	53.9905		25.51	11.3073	48.2222		31.4054	22.1049	50.0918
								23.1765	11.3025	44.7538		24.8851	9.77869	47.8338		20.0503	17.6593	31.4866		32.7514	16.2765	56.147		18.3676	20.1629	28.0419		27.59	12.6649	52.3045		31.4185	18.4261	52.3425		32.2166	17.9923	53.8434		30.0121	24.5807	44.8725		30.4044	16.0119	52.8386
								25.0178	11.7269	47.2397		24.7795	9.78705	47.6251		20.0504	18.3703	31.1636		35.1264	16.2857	59.7369		20.8429	16.1962	33.449		28.4056	12.2058	54.3464		31.2635	16.2363	53.9249		33.1521	16.5601	56.4718		26.4308	18.1014	42.8835		32.7129	11.8623	62.1438
								23.8766	11.8919	45.0874		24.9795	9.13728	49.4574		20.0523	16.7793	31.9296		31.7212	16.295	54.5692		20.0691	19.5413	30.709		25.8685	15.0015	46.8237		30.6115	17.8578	51.5755		30.7816	15.426	53.9967		26.9113	20.837	42.1034		30.4219	15.5706	53.2953
								21.2179	11.6033	40.9987		28.583	11.6433	50.8589		20.0571	16.1445	32.286		32.6665	16.298	55.9929		19.7599	17.9918	30.9052		20.8575	14.4465	39.5062		30.9478	21.5738	49.7218		31.7019	15.5321	55.3025		28.2198	20.2451	44.2659		27.1671	13.5707	50.4119
								24.044	10.8141	47.0413		26.0875	10.4308	48.681		20.0589	15.9932	32.3772		33.0212	16.2984	56.5302		17.3725	18.7462	27.0973		27.099	12.7702	51.3475		31.1406	22.4219	49.5673		31.6125	15.5101	55.1821		26.8396	13.8027	47.0675		26.9746	12.5112	51.5148
								27.031	11.1791	51.5642		25.3385	8.02605	53.2933		20.0632	14.8398	33.1099		32.4971	16.3052	55.7279		18.3857	19.732	28.2133		26.48	11.5424	52.2049		30.2671	17.9906	50.9689		33.8316	16.2456	57.8102		28.4887	22.095	43.7614		28.0913	14.0879	51.2682
								25.7891	11.1109	49.5423		26.1125	8.27546	54.015		20.0687	19.0164	30.9182		30.93	16.3106	53.3546		20.4233	18.3311	31.7289		21.8397	13.5572	41.8905		30.6508	15.037	54.2041		30.8413	15.6662	53.8399		28.9684	20.853	45.0219		27.6007	11.6892	53.85
								25.7767	10.9353	49.8298		24.1597	6.21469	58.5037		20.0742	18.2909	31.2351		32.8578	16.3186	56.2656		19.3018	19.6907	29.5457		21.6024	12.0826	43.1995		29.4139	15.6674	51.653		29.902	12.829	55.8491		28.3292	20.9236	44.0818		18.2999	6.93529	48.4248
								26.1484	10.3905	51.5172		25.9147	8.8294	52.0105		20.0745	16.2009	32.2782		35.337	16.3246	60.0106		17.3017	18.4399	27.1047		27.418	13.8194	50.5144		31.1935	17.9964	52.3272		32.7479	16.2187	56.1928		26.5949	20.5608	41.7841		25.9126	10.3658	53.4547
								25.6443	10.8583	49.7383		25.8903	7.82061	55.1003		20.0778	15.6224	32.6246		31.2704	16.3253	53.8538		20.0877	17.4791	31.6311		21.4252	13.7504	41.0356		30.6108	19.7015	50.311		31.9842	14.8798	56.4558		28.0089	17.3646	45.7046		21.124	6.20459	58.0192
								25.3702	10.8758	49.2367		26.2368	8.16211	54.6216		20.0849	16.8029	31.9641		31.9155	16.3298	54.8304		21.0752	15.3602	34.3276		28.6903	13.9296	52.4071		30.0833	18.9369	50.0339		31.9662	17.341	53.9996		28.0836	15.943	46.9262		28.4843	16.0233	49.9
								23.2327	10.0949	46.9195		25.1186	9.36415	49.1754		20.0986	17.4775	31.6473		30.3856	16.3414	52.4982		18.5032	20.2634	28.1997		20.968	12.5923	41.525		30.4383	19.2909	50.3162		28.0995	10.2668	57.548		26.7705	14.7224	46.0045		26.0169	12.4354	50.0445
								23.1085	9.99672	46.8902		27.1063	9.35091	52.8767		20.1023	18.0559	31.3777		31.6585	16.3557	54.4166		19.0313	19.0631	29.3931		21.7235	11.8578	43.7002		30.9082	22.5491	49.1803		28.1524	10.3116	57.5398		27.3878	14.2829	47.4122		30.0156	18.4269	50.2867
								22.0219	9.9723	44.9872		26.5453	9.34992	51.8493		20.1035	15.9039	32.4947		34.1217	16.3891	58.1091		20.7347	15.8556	33.4881		22.8396	13.5647	43.486		28.2956	15.7917	49.8252		28.5305	10.4101	57.9839		25.9711	18.6749	41.8678		28.4264	13.9376	51.9797
								20.9636	8.26711	46.9047		25.9433	9.45109	50.4936		20.1112	13.5474	34.1636		33.1582	16.3918	56.6432		20.69	17.6291	32.4489		21.912	12.8368	42.7881		30.0351	18.8349	50.0293		30.5897	14.6307	54.5663		25.7903	18.1827	41.8913		25.3905	14.6082	46.4567
								23.5014	11.7439	44.6602		27.0512	9.65122	52.0532		20.1233	14.1448	33.7074		31.5168	16.397	54.1612		20.7181	15.9658	33.3965		27.9696	13.4973	51.7888		28.7596	18.6009	48.3257		27.2103	18.0567	46.4138		26.9087	21.2566	41.9089		32.8449	8.69337	70.9821
								22.5145	8.80695	48.4605		21.9478	8.66184	44.8848		20.1242	18.398	31.2579		30.7251	16.3992	52.964		21.2134	18.6608	32.7394		22.1853	13.0435	43.0026		30.0951	17.0905	51.4128		35.3157	10.9524	68.563		27.5018	19.4494	43.6569		25.8491	11.8304	50.6707
								21.1566	8.90411	45.656		25.0435	10.1739	47.323		20.1259	15.9834	32.4843		29.9219	16.4112	51.7337		19.9159	17.3951	31.4131		18.9603	13.2489	37.565		31.7363	19.2364	52.2341		30.9722	20.1314	50.5623		28.2202	21.4038	43.6973		29.7615	13.9008	54.1432
								24.7585	12.3755	45.897		25.0628	8.68593	50.7796		20.1316	16.0436	32.4583		33.8369	16.4148	57.6521		18.2477	16.8309	29.1919		27.5684	12.6169	52.3377		28.987	20.7393	47.3837		32.4576	12.2949	60.9175		29.0987	20.439	45.4202		26.2189	11.8003	51.344
								26.5326	9.44732	54.3479		18.2765	6.54973	43.7435		20.1369	15.5702	32.7504		30.0176	16.4151	51.8784		19.0523	19.6909	29.1862		29.5211	14.0435	53.5823		31.649	14.9382	55.8648		32.2602	13.424	58.7879		26.5819	19.4261	42.3393		25.7705	11.9528	50.3524
								22.9301	7.32389	53.9536		18.5291	8.27507	39.1806		20.1402	14.9577	33.1524		35.6884	16.4163	60.4512		20.0353	17.2095	31.685		31.3224	14.0715	56.4002		29.2018	21.1268	47.4866		31.0815	13.7141	56.4929		27.1772	17.743	44.2167		29.0773	13.3097	53.8169
								24.1209	7.75662	54.7897		16.5378	5.86243	42.5822		20.1541	17.5502	31.6921		33.2849	16.4226	56.8091		20.0765	19.0732	30.9071		24.7259	14.2058	45.8183		30.3851	15.0102	53.8255		30.2925	12.2727	57.3674		28.1332	20.4976	44.0098		27.5213	11.4773	54.0902
								24.5399	8.78961	52.3573		19.2398	7.9275	41.4381		20.1644	13.5438	34.2489		31.8279	16.4276	54.5986		19.5344	17.9241	30.5998		27.6532	13.5624	51.207		31.7672	18.2758	52.9621		30.3157	11.9907	57.8954		30.1663	23.5583	45.4834		28.548	13.1027	53.2468
								21.145	8.31457	47.1305		25.1167	8.14346	52.4777		20.1676	19.2007	30.9855		30.5343	16.4363	52.6358		19.7576	17.9291	30.9291		19.6855	13.7277	38.2849		28.4282	12.4076	54.0694		27.815	11.5054	54.5339		26.2107	14.9682	44.8994		28.3534	11.9273	54.7141
								26.7486	12.673	48.7761		24.4139	11.7728	43.6334		20.1741	16.4921	32.2677		34.6636	16.4409	58.8751		21.789	15.8979	35.0709		21.4406	13.0941	41.7326		28.2039	14.0086	51.5362		35.0226	14.6689	61.4511		27.0534	18.3099	43.6715		25.9401	11.6926	51.0467
								27.6509	13.1354	49.6451		26.1375	11.0835	47.6098		20.1749	17.4865	31.7559		32.8681	16.4412	56.1621		20.0249	19.3193	30.734		22.0697	13.165	42.6763		29.3992	15.1187	52.1822		34.3411	16.279	58.5472		27.7012	15.9286	46.3504		26.8409	12.512	51.2944
								27.1847	12.4765	49.7686		24.5295	11.1864	44.6782		20.1767	14.9469	33.2142		32.7129	16.4449	55.9191		20.4509	15.1871	33.4791		28.6957	12.9047	53.7652		30.6648	15.3733	53.8666		31.4316	12.5045	58.8659
								26.086	12.8485	47.464		24.3561	11.2018	44.3577		20.1785	16.6332	32.1965		32.838	16.4472	56.1082		20.4137	16.3314	32.7183		20.8475	13.8118	40.0565		29.0987	13.5403	53.5494		30.6226	11.3762	59.5644
								23.2965	11.4427	44.7524		25.0017	8.96248	49.9372		20.1829	15.8019	32.6806		32.1247	16.454	55.0222		18.9994	19.6959	29.11		21.6928	13.7032	41.5087		26.4441	13.4657	49.3802		29.9932	15.514	52.6939
								24.9504	11.1972	47.9588		25.7331	8.15057	53.6719		20.1854	17.5519	31.7386		33.5536	16.4578	57.1806		19.3645	17.8542	30.3804		21.7506	12.9727	42.3725		31.3052	20.0802	51.0761		29.4274	11.5742	57.1457
								24.3007	11.6244	46.1862		24.3151	8.76675	49.1342		20.1863	18.1377	31.4643		31.9316	16.4729	54.7139		20.4012	17.1432	32.2647		29.9773	12.823	55.9811		30.7278	18.4979	51.2777		30.9192	12.9098	57.3789
								23.6482	10.7059	46.5389		22.9018	9.2599	45.3059		20.1922	18.0268	31.524		31.6326	16.4739	54.2624		18.9802	19.5339	29.1411		27.71	13.299	51.6291		30.5606	14.1221	55.1329		30.8157	12.9746	57.1173
								25.939	12.2948	47.9598		25.7962	11.5467	46.2962		20.2003	16.3847	32.3659		29.8205	16.475	51.5259		19.329	17.5493	30.4675		22.6688	13.477	43.3095		31.4271	17.4421	53.11		32.5952	14.9103	57.3709
								27.2846	11.8161	50.9242		25.1303	10.8478	46.2652		20.2061	18.5301	31.3229		31.919	16.475	54.6949		19.1145	17.7527	30.06		20.4149	12.9769	40.1934		30.8796	16.5907	53.0213		31.9749	14.8482	56.4765
								22.6912	8.55025	49.4823		24.5303	8.69357	49.7425		20.2072	16.1492	32.5091		33.6075	16.4757	57.2448		19.792	17.0753	31.3875		21.8381	12.925	42.5702		31.3237	20.7844	50.6883		32.7213	14.8991	57.5759
								24.352	11.1847	46.9563		25.4779	7.7631	54.4788		20.2142	18.9544	31.157		33.3622	16.4907	56.8572		19.1459	18.0868	29.9556		20.4253	13.3982	39.7832		30.4217	21.4853	49.0281		31.5423	13.2492	57.8848
								22.4549	10.5055	44.7913		21.1709	5.82396	53.7352		20.2185	18.4622	31.3686		33.3303	16.5001	56.8004		19.8633	17.9365	31.0806		21.7555	13.3349	41.9911		29.3947	13.9572	53.4922		32.3228	13.2907	59.0785
								25.1319	11.5871	47.6488		25.4177	8.05224	53.3658		20.2298	16.0022	32.6326		32.5542	16.5126	55.6206		18.8675	18.8259	29.2444		19.6822	13.6335	38.3653		31.1383	21.5262	50.0187		27.0261	8.88233	59.2736
								23.2422	11.5984	44.4331		18.078	4.38713	55.8572		20.2301	19.0449	31.1394		31.3123	16.5134	53.7463		19.7025	17.3224	31.1327		18.9273	13.4033	37.367		32.7624	20.331	53.0069		29.9776	9.73117	62.2776
								27.8878	12.6428	50.694		19.954	7.91815	42.8908		20.2334	15.913	32.6878		34.5952	16.5486	58.6655		20.3391	15.5605	33.0658		17.9294	12.9896	36.1395		30.0125	17.0689	51.3123		28.5386	8.60385	63.0542
								25.4933	11.1225	49.0165		18.5496	6.30238	45.3406		20.2355	17.6444	31.7704		32.6647	16.5498	55.7537		19.8011	17.6801	31.1082		23.1718	13.89	43.6823		27.0664	12.8249	51.2189		15.1977	15.1464	30.1729
								24.8559	11.0132	48.1021		20.6301	6.45727	49.3534		20.2432	17.207	31.9953		33.5522	16.5531	57.0837		18.1189	19.6805	27.845		22.5896	13.3018	43.3704		28.7508	12.1771	54.9656		33.2539	13.2313	60.6784
								25.2609	11.7638	47.5934		20.4736	7.70537	44.5351		20.2461	16.4209	32.4156		31.5488	16.5559	54.0624		20.1095	17.6589	31.5743		27.8028	14.618	50.2235		37.417	12.0773	69.5863		17.2846	14.2318	34.0559
								25.1548	11.2536	48.2186		19.5158	7.62854	42.8108		20.2487	18.2149	31.5237		31.9043	16.5719	54.582		20.4738	18.8096	31.5944		27.5891	12.926	51.9367		30.1651	13.455	55.3746		32.3844	12.2634	60.8566
								24.6235	13.3317	44.5182		24.0816	7.34165	53.1621		20.2501	19.0456	31.1684		31.3553	16.5725	53.7545		19.0333	18.7893	29.5032		27.1524	12.9805	51.1505		30.8357	18.413	51.4959		32.7027	15.6097	56.7526
								23.006	12.1594	43.2713		28.3685	9.52487	54.7643		20.2524	17.7313	31.7532		32.9092	16.5825	56.0886		20.2128	17.5645	31.7745		28.6525	12.9437	53.6424		28.4522	12.8108	53.5079		43.3702	14.0198	75.571
								25.03	12.4968	46.1856		23.8988	8.9133	47.9765		20.2534	15.1069	33.225		30.8912	16.5887	53.0387		20.647	15.8648	33.3491		22.9664	13.5742	43.6821		30.3766	15.7727	53.0224		31.6463	13.9638	57.0576
								28.2278	9.91462	56.2865		21.2704	9.75268	41.3255		20.2592	17.0199	32.1149		35.9713	16.5961	60.6861		20.7908	17.1337	32.8515		26.402	13.1381	49.7198		32.7572	19.3791	53.6206		31.1244	13.2002	57.2839
								23.3075	11.6752	44.4308		26.8938	9.77415	51.4847		20.2635	15.4919	32.9954		32.2889	16.5999	55.137		21.7783	16.3625	34.7682		16.2655	14.4917	32.2597		31.5642	21.303	50.7344		32.9235	16.0393	56.6396
								24.9645	11.4494	47.5749		30.6405	9.52523	58.9301		20.2684	13.3951	34.5428		35.6455	16.6091	60.1861		19.685	18.699	30.4891		21.2798	13.4467	41.1053		31.3176	18.1843	52.3712		31.4596	13.1745	57.8635
								24.9252	12.5881	45.8994		27.8846	10.9322	50.8912		20.2775	16.6741	32.3261		34.2394	16.6143	58.0587		20.8204	18.8977	32.0624		20.1655	13.3246	39.435		30.8277	15.0645	54.4532		31.4969	12.2832	59.345
								27.2674	12.9058	49.3195		29.7166	10.8678	54.186		20.2795	16.6859	32.3195		30.637	16.6163	52.6318		19.375	18.5001	30.12		26.5676	13.2684	49.8266		28.2386	10.9031	56.4122		31.3214	12.203	59.1914
								22.0944	10.9481	43.4385		25.1433	7.81965	53.5974		20.2807	16.3717	32.4973		32.4035	16.6235	55.2847		20.0711	18.8653	30.9849		26.9479	11.0849	53.8294		27.3798	15.272	48.9037		25.1829	8.32832	57.494
								23.8543	12.3657	44.4167		24.8078	8.49807	50.8168		20.2872	16.9988	32.1665		31.2524	16.6261	53.5508		20.7267	17.9829	32.3355		21.981	13.4611	42.2185		27.7457	14.9332	49.8068		28.0972	9.46549	59.5646
								21.0927	10.7139	42.0613		26.7309	10.0337	50.6292		20.2926	16.8946	32.2277		31.5945	16.6272	54.0661		19.7767	20.1159	30.0785		18.6055	12.8299	37.3968		25.4358	12.6877	48.7392		27.551	11.6914	53.766
								26.377	12.5458	48.3413		27.9885	9.31169	54.6084		20.2959	17.0463	32.1554		33.5094	16.6317	56.9418		19.8805	18.8656	30.7072		19.3273	13.0803	38.3249		23.3928	12.0243	46.2703		25.9023	10.4432	53.2762
								26.5875	13.4122	47.5913		26.9314	10.2222	50.5898		20.2996	17.0865	32.1418		33.1474	16.6326	56.3967		19.9434	17.5385	31.384		19.55	13.3671	38.3995		29.6245	15.3946	52.2478		31.8359	15.5208	55.5169
								24.2359	12.6698	44.6636		23.987	9.65178	46.4668		20.3012	16.7632	32.3131		31.4396	16.6414	53.8166		17.5141	20.1205	26.8302		17.1228	13.3705	34.4916		27.2054	16.6541	47.4336		28.703	11.6092	55.8615
								23.3134	10.384	46.523		27.7547	9.83517	52.9018		20.3037	16.624	32.39		31.2395	16.6553	53.5073		19.8225	18.644	30.7122		20.4746	12.7311	40.5609		23.2132	13.4851	44.1695		32.5287	11.0304	63.5635
								23.8102	12.235	44.5131		25.0757	9.00274	49.9731		20.3063	15.7922	32.8743		31.1965	16.6752	53.4264		21.7411	17.2128	34.2251		27.5374	11.9893	53.2487		26.9932	11.7428	52.7355		27.7385	12.0919	53.4153
								23.9426	12.5177	44.3718		26.1832	8.48957	53.4941		20.3115	16.4857	32.48		30.8979	16.6781	52.9691		19.6585	19.2391	30.234		20.3265	13.6472	39.3835		28.7291	20.3144	47.2452		29.0563	10.9676	57.6999
								25.5528	11.6076	48.3291		27.7101	10.0417	52.3665		20.3185	19.2821	31.1727		32.4277	16.6856	55.2629		18.4346	19.2669	28.4477		16.6388	14.1837	33.0682		24.37	11.815	48.2092		24.7007	7.2599	60.6328
								25.0391	11.921	46.9903		29.1629	9.37866	56.605		20.3197	17.2546	32.0854		30.8576	16.6941	52.8924		18.0001	20.4547	27.4208		27.5804	12.0969	53.1429		28.2728	13.688	52.0416		25.0873	9.42537	54.1302
								24.4851	11.7665	46.2868		26.5695	10.3232	49.7422		20.3241	16.7326	32.3622		32.3618	16.701	55.1554		18.1888	19.4865	28.0144		22.0199	14.097	41.652		27.9816	14.2616	50.8933		24.3829	6.91044	61.5777
								25.4418	12.6698	46.6412		24.5696	8.29504	50.9372		20.3271	17.0758	32.1877		33.3945	16.7061	56.7005		19.4153	16.9342	30.8937		25.8072	12.4098	49.731		28.2726	17.7492	48.1986		27.8146	10.9596	55.5616
								25.8881	12.5301	47.5602		28.5502	10.7649	52.3614		20.3274	15.0141	33.4017		33.1307	16.7096	56.3037		21.1477	17.8604	33.0148		27.4839	12.4685	52.4141		25.0763	10.6824	51.3482		29.8941	11.8767	57.3824
								25.5984	12.8092	46.7218		25.9919	9.61643	50.2044		20.3293	17.7479	31.8575		34.2328	16.7382	57.9354		19.594	18.6915	30.3606		26.936	12.7802	51.0727		27.1018	13.6253	50.2429		28.2373	12.0025	54.392
								24.6201	12.3858	45.6531		24.7072	8.22946	51.4068		20.3297	15.3226	33.2043		31.9367	16.7531	54.4667		18.0984	20.2527	27.6244		20.095	13.2368	39.4104		26.2954	12.0561	51.069		28.2757	13.6342	52.1127
								25.1077	12.6894	46.0707		27.1748	9.49825	52.6432		20.3344	17.5052	31.9833		34.3927	16.7587	58.1495		19.3242	17.9792	30.2672		19.864	13.1825	39.0877		27.5939	15.9685	48.5965		26.3219	10.3243	54.2652
								24.4691	12.9269	44.7307		27.2703	9.27924	53.3672		20.3449	16.4786	32.5353		30.7228	16.7673	52.6264		18.8292	15.6822	30.6773		17.4287	11.5839	36.8034		24.8479	11.6562	49.2612		28.8218	10.3979	58.5294
								24.9332	12.3974	46.1554		25.1102	9.79085	48.2157		20.3456	17.7665	31.8722		32.8155	16.7678	55.7709		20.293	18.0536	31.6633		18.8269	13.776	36.8674		29.833	17.4249	50.7554		23.8705	6.61079	61.9812
								23.7033	11.7051	45.0537		27.9621	9.44079	54.2381		20.347	16.4146	32.573		31.3691	16.8024	53.5733		20.3021	17.0955	32.1406		29.7328	13.6422	54.4264		27.7782	13.8424	51.0637		28.9402	10.2566	59.0623
								25.1182	12.5339	46.2852		28.6912	10.0847	54.0287		20.3501	16.6588	32.4404		32.693	16.8144	55.5451		20.1242	17.8352	31.5121		28.2327	14.0514	51.5328		31.2083	14.821	55.3175		29.5993	13.0923	54.9689
								25.3725	12.3743	46.9123		26.364	9.79458	50.4783		20.352	13.8485	34.3021		33.4311	16.8231	56.6449		19.6481	18.1169	30.6815		22.1245	13.6155	42.286		29.159	16.1387	50.8264		38.412	14.4041	67.1256
								25.7068	12.4455	47.371		28.8914	10.537	53.4119		20.3596	18.282	31.6541		31.1342	16.8268	53.1965		19.1618	18.3371	29.8735		28.1686	12.7883	53.0706		28.5712	17.2891	48.9811		32.3333	15.6529	56.143
								23.7337	12.4167	44.1514		26.3852	9.48751	51.2218		20.3659	15.3556	33.2397		31.3996	16.8318	53.5869		20.7233	16.6256	33.022		19.9979	13.2632	39.228		27.6572	16.4459	48.2811		27.7945	10.4028	56.704
								24.8578	12.2682	46.2064		29.2269	12.1507	51.1434		20.3777	16.8947	32.3552		32.7775	16.8406	55.6469		19.8561	18.0162	31.0333		19.7517	13.6065	38.5012		27.7381	12.2779	53.1223		28.8969	11.1637	57.0296
								25.2754	12.4688	46.6283		25.951	8.91259	51.8531		20.3792	15.5386	33.1427		31.5284	16.8414	53.7722		19.603	18.0649	30.6422		24.6751	14.0469	45.9048		29.9983	16.5521	51.7242		29.2135	12.7721	54.8055
								24.0999	12.632	44.4845		26.098	9.70371	50.1964		20.382	18.4675	31.6081		30.4455	16.8471	52.147		19.1133	18.7149	29.6501		29.4766	13.7418	53.896		28.1597	14.1258	51.3359		35.1766	16.2946	59.804
								24.1596	12.0563	45.3341		27.6325	9.18457	54.2909		20.3853	18.9568	31.4014		31.9948	16.8486	54.464		20.0976	17.5366	31.6176		29.1695	14.0273	53.0504		29.9408	18.2876	50.2728		29.4897	11.1858	57.9982
								22.7103	11.8883	43.1308		25.1808	10.3878	47.1643		20.3875	17.825	31.9058		35.061	16.8532	59.0652		18.8791	18.9676	29.206		16.1104	13.3392	32.8881		30.3029	19.6896	49.8745		25.3031	7.91633	59.1945
								26.7244	13.0557	48.246		25.4807	9.5636	49.3881		20.3975	16.0801	32.8428		31.2923	16.8592	53.4018		19.8764	19.5354	30.4352		27.0074	11.7846	52.6972		24.2282	10.9397	49.3909		29.7735	10.7633	59.3719
								24.508	12.0749	45.8848		26.2885	9.84975	50.2232		20.3991	17.6154	32.0272		30.9684	16.862	52.9158		20.9823	17.4064	32.9947		20.7108	13.2018	40.4379		27.195	12.4627	51.9463		26.0128	7.80566	61.0407
								24.1833	12.4874	44.8052		26.4538	9.37612	51.6134		20.4058	17.0663	32.3102		32.9405	16.8914	55.8496		17.2734	20.2352	26.4511		27.8319	14.4883	50.4108		25.6944	11.6451	50.7091		30.6606	12.6781	57.3218
								25.8701	12.2524	47.9092		27.0112	11.2324	48.8624		20.4083	17.8166	31.9413		31.5016	16.8949	53.6835		21.3779	17.2969	33.6382		27.0504	12.353	51.8703		28.673	17.4027	49.045		28.9218	12.1628	55.2775
								24.1552	12.1429	45.2059		28.4765	9.7823	54.3347		20.4152	17.0182	32.3484		33.2715	16.9123	56.3291		19.4303	16.4451	31.1684		18.2837	14.194	35.6603		27.9612	16.9364	48.3459		30.1159	11.1363	59.1746
								24.3182	13.0104	44.391		27.2227	10.3279	50.8906		20.4223	15.7397	33.0819		32.4821	16.9136	55.1373		21.6259	16.6838	34.3505		21.045	13.2708	40.912		26.1632	11.4058	51.9052		27.421	8.69355	60.6173
								24.3182	13.0104	44.391		27.2227	10.3279	50.8906		20.4232	14.0167	34.2789		32.8715	16.9267	55.7127		20.4891	17.0637	32.4347		20.9373	14.8397	39.2982		28.7774	13.0261	53.7233		31.2052	13.9807	56.3306
								26.8105	12.9852	48.4723		25.8702	9.63893	49.9274		20.4263	17.88	31.9395		32.6751	16.9297	55.4183		20.2528	16.9701	32.1294		28.9276	14.1468	52.5254		33.4542	21.5248	53.2876		29.6332	12.8199	55.4193
								24.018	12.0706	45.075		27.1166	10.36	50.6399		20.4277	16.3842	32.7098		30.963	16.9385	52.8443		20.6064	18.6457	31.8575		20.3554	12.4029	40.7326		28.5934	14.7557	51.3078		29.9693	15.3438	52.8276
								25.1511	12.5663	46.2936		27.7033	9.88434	52.704		20.4312	16.6653	32.5624		31.521	16.9418	53.6725		20.9286	19.0279	32.1636		22.6254	13.5201	43.1913		26.9103	14.1739	49.3054		32.2319	11.8167	61.4291
								22.9593	12.8108	42.4102		26.0647	9.87155	49.7738		20.437	18.5708	31.6423		34.3233	16.9508	57.8626		21.4904	16.0958	34.4944		18.4773	11.3149	38.9289		29.7366	17.0787	50.8921		27.133	10.0151	56.4125
								24.6277	12.7947	45.1507		28.3902	9.51556	54.8343		20.4445	14.9007	33.6617		32.876	16.9568	55.6943		19.8527	18.3282	30.8918		25.9993	11.1323	52.1055		34.8885	14.4566	61.5204		29.228	10.1684	59.786
								25.9229	12.6952	47.399		26.1637	10.318	49.0404		20.4488	15.7757	33.1021		33.1333	16.9598	56.0715		21.2147	17.5676	33.2562		22.0317	12.4031	43.5019		27.3682	14.9733	49.1819		27.2987	9.08056	59.1847
								24.0989	12.2955	44.9104		19.791	5.65067	51.4027		20.4567	14.5477	33.934		33.7754	16.964	57.0333		20.6975	17.4723	32.5372		21.5433	14.1271	40.8654		24.8816	10.2923	51.7772		30.7932	11.7893	59.0596
								21.3802	10.5268	42.8624		19.872	6.02121	49.6446		20.4684	16.229	32.8608		33.0056	16.9766	55.8718		18.9532	19.4848	29.119		20.6946	14.4704	39.2256		26.7997	14.4879	48.7916		30.7444	13.2039	56.6604
								25.9431	12.9926	47.0544		26.0171	9.55922	50.3791		20.4699	13.411	34.8558		32.8054	17.0058	55.5387		18.1484	19.5556	27.9319		18.2334	13.4024	36.2506		29.1328	15.9483	50.9568		30.379	12.2287	57.5872
								25.7654	11.5774	48.7384		26.9974	9.58129	52.1167		20.4725	17.7563	32.0647		32.9318	17.0159	55.7196		17.53	19.4708	27.0664		22.0801	12.9066	42.9854		27.452	13.5708	50.8683		28.1398	12.0903	54.0933
								22.83	12.3791	42.7084		27.9253	10.7134	51.3709		20.4808	15.8813	33.0854		30.6416	17.0208	52.2922		21.0648	16.5105	33.6022		22.8538	13.2328	43.8673		29.2889	16.7709	50.4717		34.4313	11.8107	65.1383
								26.4489	12.2433	48.8779		26.4952	10.026	50.2156		20.4848	17.4198	32.2498		32.1109	17.0333	54.4747		19.2228	15.7346	31.2514		21.8659	12.6192	42.9724		28.27	16.2924	49.3411		25.8167	9.17745	56.1354
								22.9091	10.2043	46.1345		24.7049	9.12571	48.9719		20.4864	18.1365	31.9105		32.0072	17.0448	54.3114		17.6427	18.8092	27.4675		19.6833	12.6019	39.4009		25.4451	10.5183	52.3128		28.175	10.8854	56.3411
								25.0764	11.9234	47.0528		26.3818	9.82982	50.4375		20.4909	15.64	33.2479		35.3769	17.0465	59.3521		18.643	18.1371	29.1981		29.0678	13.0024	54.2302		26.6042	13.3435	49.7893		28.4525	12.3102	54.2619
								24.4322	13.4114	44.1244		26.7158	10.5418	49.5797		20.5039	17.2774	32.3504		31.2691	17.054	53.1994		21.5582	17.1299	33.998		21.6229	13.8121	41.2916		28.03	16.9829	48.4126		28.5307	9.5792	60.0526
								21.9374	11.7031	42.0813		25.997	10.1393	49.0931		20.5039	18.1183	31.941		31.3281	17.0815	53.2638		20.2595	18.062	31.6093		21.9252	13.7272	41.8598		27.6141	12.6458	52.3697		28.4884	12.2655	54.3845
								25.153	12.5861	46.2739		25.6594	9.27386	50.3885		20.5062	17.7191	32.1335		31.4917	17.0831	53.5083		20.7932	16.0468	33.4599		15.2288	14.1637	30.856		26.5312	13.2936	49.7357		29.2566	13.268	54.1673
								24.3362	12.7933	44.6742		25.6893	9.68439	49.4981		20.5112	16.3868	32.836		34.875	17.0835	58.5663		18.1793	19.3712	28.0412		18.5466	12.5442	37.5952		25.6132	13.0268	48.584		27.163	8.354	61.2716
								23.729	10.9571	46.2519		25.8101	10.9236	47.3148		20.5393	16.5049	32.8141		32.1803	17.099	54.5214		18.9117	17.7835	29.7466		20.6375	12.7366	40.8209		26.0249	11.1099	52.1943		27.0531	10.6046	54.9573
								24.3089	12.2213	45.356		20.3025	7.19502	45.794		20.54	18.1093	31.9989		30.5875	17.1102	52.1332		17.0386	19.2323	26.4404		28.1875	13.2754	52.433		32.6984	17.3302	55.0981		24.5251	7.42583	59.5437
								23.165	12.4817	43.1338		22.6534	8.28593	47.2208		20.5411	13.0339	35.3055		32.8033	17.1107	55.4442		16.9747	18.0564	26.7709		17.9552	13.1344	36.0467		29.6257	17.7049	50.2305		28.7981	11.5107	56.1936
								23.8258	12.0505	44.7843		23.19	8.22855	48.4307		20.5472	17.9624	32.0803		33.0639	17.1204	55.8253		19.299	18.3093	30.0881		21.7148	12.7247	42.5984		26.9858	11.338	53.4251		24.9362	12.626	47.999
								25.1214	12.8622	45.8751		27.6969	10.5182	51.3488		20.5527	13.9771	34.5172		33.5426	17.126	56.5406		21.9711	16.2034	35.1557		25.9044	11.6183	51.1074		23.6584	9.25949	51.9093		31.0832	10.6789	61.8479
								23.9084	12.2426	44.6686		26.7473	9.73502	51.312		20.5561	14.2069	34.3427		33.5132	17.1309	56.4882		19.849	16.0487	32.0234		26.533	11.1007	53.078		28.5134	17.3891	48.8222		29.4416	8.77815	64.1842
								24.7727	12.9619	45.1883		25.3214	9.57707	49.0606		20.5596	18.6482	31.7891		33.2543	17.1361	56.093		18.7561	18.0972	29.3775		27.6202	13.3946	51.36		27.4588	15.8003	48.5386		28.8748	13.3887	53.3872
								26.502	9.54427	54.0528		15.6842	4.71255	46.6708		20.5732	18.2043	32.0053		33.7999	17.1387	56.9079		19.1985	18.329	29.9318		23.1784	13.2691	44.3557		25.7156	12.8466	48.989		26.5924	8.85127	58.5415
								24.0278	8.81553	51.3154		17.6398	7.28377	39.9411		20.5738	17.3442	32.4208		34.7157	17.1613	58.2585		18.4181	18.6754	28.6479		21.5953	14.2663	40.8251		26.7316	11.8336	52.1452		27.8322	8.87948	60.7989
								24.8018	8.42686	53.9107		21.5282	9.39014	42.4875		20.5777	15.811	33.2789		31.6018	17.1668	53.6007		19.296	19.4485	29.6271		21.2219	13.1441	41.3311		27.1342	13.4723	50.4805		26.7082	12.569	50.9919
								22.4907	9.94013	45.8961		25.143	8.49037	51.484		20.5835	14.0811	34.4839		33.6377	17.1774	56.6318		18.5856	20.0866	28.3787		28.0887	12.7753	52.9574		27.2558	14.3556	49.6473		27.2462	10.3855	55.7649
								25.2973	13.5137	45.3992		25.2454	10.8171	46.5138		20.586	18.4075	31.9302		36.0474	17.1878	60.2201		19.0311	19.1179	29.3716		21.4795	13.4703	41.4063		26.5869	14.5484	48.3969		28.2392	12.4486	53.695
								22.4604	10.7801	44.3407		28.1241	8.9768	55.7788		20.5871	16.7495	32.7478		33.3491	17.2109	56.176		20.3965	18.7639	31.5001		22.8778	13.7875	43.3182		26.7049	11.8598	52.0654		25.7593	8.26166	58.8476
								24.6488	10.3844	48.884		28.7754	10.5818	53.1148		20.5889	18.567	31.8644		34.7394	17.2224	58.233		20.8303	16.8646	33.0537		21.1989	14.294	40.1747		27.6708	14.559	50.0795		30.9277	13.8467	56.0682
								27.2721	11.5861	51.2739		27.7711	10.9492	50.6683		20.5965	17.3178	32.4642		31.9801	17.2529	54.0928		18.8637	15.5041	30.834		23.0242	13.8522	43.4822		28.7136	16.0659	50.2108		28.6233	12.2366	54.6627
								23.1452	10.5918	45.8526		29.7566	9.63241	57.0377		20.5992	17.1867	32.5361		31.0379	17.2605	52.6802		20.425	16.2932	32.7602		23.2108	13.4684	44.187		25.8823	12.5774	49.6256		27.3719	12.0922	52.8042
								23.3089	9.38524	48.5583		27.4822	8.57481	55.7457		20.6015	16.4292	32.9477		33.0846	17.2681	55.7314		20.0682	16.1374	32.3078		20.5217	13.7691	39.5817		26.9169	14.1538	49.3392		31.1888	11.445	60.3859
								23.6036	10.9606	46.0269		28.7509	7.86607	60.6839		20.604	15.8796	33.2733		32.4051	17.2844	54.7021		19.6821	17.0844	31.2185		29.6274	15.0549	52.6007		25.562	12.7714	48.8341		35.6386	13.9107	63.4751
								22.396	11.9933	42.4683		26.9894	8.76267	54.2448		20.6061	17.1949	32.5416		33.436	17.3006	56.2216		17.6292	15.4382	28.9725		26.3743	11.7304	51.7186		28.6996	12.7363	54.018		30.2787	12.803	56.5012
								22.5925	9.55472	46.8642		24.9396	9.66291	48.1772		20.6103	16.8357	32.7383		31.2415	17.324	52.9363		20.9075	15.6015	33.9124		28.012	13.2757	52.1497		27.0908	14.3357	49.411		28.8819	10.352	58.7394
								24.2355	12.3628	45.0472		23.6424	7.4512	51.8507		20.6183	16.1288	33.1484		29.7578	17.3244	50.7266		17.1271	16.9647	27.4521		26.793	13.0704	50.4429		28.9206	20.2872	47.5327		26.8761	10.2146	55.4932
								26.7191	11.8359	49.9396		23.2526	12.4421	40.8526		20.6225	18.9289	31.7603		31.8908	17.3248	53.9035		20.0983	15.1965	32.9288		19.4022	13.4723	38.0636		29.2282	18.6613	48.9748		31.089	15.2559	54.6464
								25.1176	12.5967	46.2005		28.4931	9.94653	53.9833		20.6267	17.6735	32.3358		29.9267	17.3316	50.9705		21.6657	15.2991	35.2812		29.1652	12.6125	54.9691		27.9567	14.8676	50.2049		30.6081	13.9141	55.4714
								23.9074	12.2116	44.7041		26.7948	8.6106	54.3087		20.6396	14.4466	34.2958		33.2733	17.3478	55.9376		19.7545	15.9598	31.9331		19.2917	13.0961	38.2485		28.6066	19.4234	47.5873		29.6058	15.3255	52.2834
								23.837	12.1554	44.6613		27.9949	10.9105	51.1266		20.6428	15.9822	33.2715		32.0784	17.3775	54.1346		18.4781	17.6093	29.1787		25.161	14.3978	46.3078		29.1519	15.9147	51.0171		28.6365	12.2751	54.6211
								21.8185	12.0269	41.4608		26.9234	9.0938	53.1974		20.6491	16.7042	32.8657		30.996	17.3804	52.5238		20.3782	16.2272	32.724		28.2547	13.2589	52.5585		37.2433	18.3012	60.9854		12.2104	19.9172	23.7287
								22.9158	11.5362	43.9698		25.539	9.2964	50.1093		20.6524	17.3092	32.5524		31.8602	17.3927	53.7939		20.3502	15.726	32.9817		29.3087	12.831	54.8713		30.5648	17.3674	51.8899		26.0803	16.79	45.6366
								23.8625	12.1829	44.6667		24.9745	8.66215	50.6787		20.6537	17.2247	32.5979		32.1527	17.4019	54.229		18.6701	15.8515	30.3407		24.5832	13.4125	46.4509		30.0474	19.7925	49.4421		31.3023	19.5315	51.4112
								25.1821	12.6184	46.2837		26.963	9.65896	51.8735		20.6596	18.8149	31.8607		34.8149	17.4075	58.1808		20.7366	18.1708	32.2597		27.1752	13.5246	50.4815		30.3083	22.2914	48.4642		31.7889	23.3927	50.0124
								24.5728	12.3264	45.6579		20.3133	7.41138	45.106		20.6849	16.7468	32.8998		32.4682	17.4131	54.682		18.4332	19.8893	28.2288		28.4457	13.2463	52.8838		29.1242	16.1589	50.7503		28.1035	18.1222	47.6872
								25.2314	13.0394	45.8376		20.5819	6.85574	47.6108		20.689	16.3888	33.105		32.2947	17.4206	54.4239		16.8846	15.5593	27.7626		28.1515	13.4352	52.1644		29.7751	20.9684	48.3815		34.2196	22.0849	54.0549
								23.5697	11.553	45.0487		18.5777	4.96721	52.6421		20.6997	17.0453	32.7595		32.6445	17.428	54.9361		19.9124	17.2085	31.5017		25.5183	12.4382	49.2133		27.533	13.6827	50.8596		32.9708	13.305	60.1044
								22.1889	8.71107	48.0888		19.0605	6.49115	45.7104		20.7067	17.4752	32.5509		33.2949	17.4286	55.9031		19.4104	16.9334	30.8862		21.2577	13.1009	41.4292		28.3014	15.2904	50.3108		29.2386	13.5799	53.7219
								18.0791	5.84215	49.8679		20.7713	6.6181	48.9803		20.7135	15.155	33.9061		30.8496	17.4318	52.2593		19.6728	18.071	30.7405		19.1869	13.5482	37.6513		28.4827	16.5311	49.4609		30.2509	11.8058	58.1175
								23.8329	12.2108	44.5803		19.3986	7.81178	42.0665		20.7136	15.2598	33.8381		33.3321	17.4658	55.9253		18.1287	18.3201	28.3662		19.9935	13.9557	38.5673		29.7496	17.1554	50.8431		29.868	14.2989	53.8248
								24.5925	11.8574	46.3351		27.1549	10.2476	50.9329		20.7241	18.1514	32.2509		30.1665	17.4827	51.2056		20.5579	16.6502	32.7581		18.8655	12.2043	38.4937		27.8895	16.3336	48.7276		30.5349	9.88449	62.8675
								24.7265	12.1511	46.1493		27.9268	10.7829	51.2394		20.7435	14.0008	34.8033		31.2158	17.4871	52.7645		18.6684	17.747	29.3998		28.0683	13.5442	51.889		28.0484	16.9898	48.433		26.2864	8.64943	58.5834
								24.3572	11.8472	45.9553		27.241	10.1436	51.3049		20.7447	15.7042	33.5957		33.5098	17.4917	56.1643		17.2969	20.1011	26.5265		24.4733	14.1587	45.4699		26.2563	12.3439	50.5732		30.008	12.087	57.2086
								24.8116	12.7916	45.4587		27.315	10.2441	51.2267		20.7448	15.6763	33.6164		34.8862	17.4983	58.2089		22.0335	17.6949	34.4047		29.6498	13.5846	54.3719		29.3458	18.5852	49.1969		26.4638	9.81009	55.6912
								23.2416	10.5366	46.1188		24.1127	8.77743	48.7211		20.7458	14.8176	34.1888		31.8636	17.5244	53.695		19.75	18.1212	30.8315		28.8728	13.6729	53.0171		44.8831	16.4821	74.261		29.315	11.2312	57.6092
								24.9788	12.0738	46.678		27.7304	10.327	51.7902		20.762	15.9066	33.4991		31.8022	17.5281	53.5959		19.9356	18.872	30.783		23.5692	13.5999	44.6192		31.3953	19.4305	51.6127		26.1453	8.22026	59.7552
								25.8656	12.6352	47.3828		26.4907	8.94197	52.7926		20.7719	17.3419	32.7158		31.6041	17.5311	53.3018		18.1642	19.9329	27.8261		27.943	13.3016	52.0048		30.2514	18.5274	50.558		25.4961	8.28302	58.2637
								24.2948	11.6142	46.1919		27.5573	9.39069	53.6112		20.7884	17.2898	32.7646		34.4242	17.543	57.4798		19.952	18.4365	30.992		27.0357	12.7888	51.2188		30.9305	17.76	52.1239		27.8265	12.2409	53.3309
								24.1504	12.3456	44.9287		25.7602	9.73739	49.5099		20.7982	17.2485	32.8037		32.6518	17.5471	54.849		19.2538	18.6425	29.8814		20.9279	14.0506	39.9619		30.9524	15.4729	54.2095		31.4271	13.7583	56.981
								23.695	12.4448	44.0511		27.3726	10.095	51.6413		20.8089	13.6192	35.2199		33.1785	17.5552	55.6226		19.6863	18.9694	30.3801		30.0594	14.3692	54.0412		28.7963	15.0384	51.3281		26.776	10.5502	54.5864
								23.6329	12.628	43.725		26.3557	10.0366	49.9475		20.8264	16.7186	33.1274		30.2411	17.5625	51.2555		19.4247	19.9333	29.6374		28.5706	13.0841	53.3095		28.3106	15.9071	49.7417		27.8644	11.356	54.8974
								24.3634	12.4044	45.2064		24.7955	9.15503	49.0679		20.8322	16.9003	33.0367		32.9989	17.5649	55.3478		20.7802	17.5534	32.6213		21.7136	13.4023	41.8494		28.288	14.6298	50.9666		31.044	14.7345	55.1561
								22.7729	9.33317	47.6834		24.8533	8.59517	50.6307		20.8356	17.0837	32.943		30.2683	17.5727	51.2883		19.9114	17.1731	31.519		27.2574	12.2689	52.3427		27.0775	15.6973	48.044		30.4737	14.2502	54.8394
								24.8635	11.6558	47.0906		24.2248	8.04453	51.0311		20.8402	14.0252	34.9345		34.0947	17.5782	56.9569		20.0226	17.5405	31.5015		26.2044	11.4743	51.8517		28.7462	15.2345	51.0524		26.5969	11.5943	52.3145
								23.67	11.9467	44.6659		25.4262	8.62569	51.6421		20.8479	14.9049	34.2891		29.0193	17.5834	49.4279		18.2044	18.5505	28.3857		27.4783	12.626	52.1726		26.7221	15.6881	47.5071		31.7085	13.3891	57.9474
								23.8524	11.6686	45.3588		24.9003	8.71998	50.3727		20.848	14.4293	34.634		34.6467	17.6116	57.7502		21.825	15.9672	35.083		23.3198	13.7234	44.0859		29.4628	19.9081	48.5307		26.4838	7.73203	62.2901
								24.2517	12.0652	45.4726		23.6397	8.01077	49.9696		20.8573	14.9449	34.2718		34.2122	17.6143	57.1059		18.9481	20.0254	28.9194		22.0681	11.532	44.7372		29.2273	15.3515	51.6759		26.2982	6.27303	69.3837
								24.4248	11.5869	46.4512		24.512	8.64532	49.841		20.8589	13.9793	35.003		31.1394	17.6386	52.5261		22.1209	16.2238	35.3723		24.5266	11.6363	48.743		28.8865	16.633	49.9797		30.766	13.7615	55.9266
								23.763	10.5204	47.0682		26.1397	10.0969	49.4361		20.8631	18.5574	32.2701		32.3946	17.6391	54.3866		20.1769	18.7251	31.198		22.2233	13.2373	42.8486		30.4664	18.3825	50.9772		28.1022	10.2144	57.6758
								21.4619	9.1477	45.6635		26.3417	10.3038	49.3823		20.8787	17.4982	32.7966		36.2338	17.6579	60.0589		20.3907	17.0711	32.2828		28.4538	12.4225	54.0849		28.0585	13.9057	51.428		29.057	13.7043	53.2689
								22.7767	11.0174	44.504		27.0023	9.69026	51.8789		20.8835	17.1296	32.9901		33.8026	17.6585	56.4567		19.8741	18.0562	31.0416		23.1689	13.2615	44.3476		26.7343	16.6056	46.7595		30.0455	14.4953	53.8752
								23.9878	11.2617	46.2041		26.9994	10.5781	50.0078		20.8962	14.6863	34.5199		34.5228	17.6764	57.5067		21.5187	17.3633	33.8176		22.746	12.8346	44.1567		28.663	13.5903	52.7831		28.2991	12.1124	54.3227
								24.971	11.6427	47.2883		26.676	9.3355	52.1199		20.8966	13.4826	35.4795		33.7732	17.6917	56.388		20.2687	17.141	32.0667		18.3175	12.813	36.9447		31.5655	18.7116	52.3508		30.1007	12.5129	56.664
								24.7475	12.9138	45.2062		26.5723	9.8269	50.782		20.9713	15.3965	34.1413		32.0182	17.6929	53.7888		20.4398	17.227	32.2789		24.6255	13.7429	46.1479		28.8395	16.7699	49.7964		28.978	11.915	55.7794
								24.1817	12.9809	44.2051		27.2173	10.8751	49.8391		20.9744	15.2067	34.278		32.55	17.7406	54.536		21.1762	16.6957	33.6637		28.3734	12.5478	53.7656		30.328	17.0602	51.7918		28.1073	15.9392	49.4014
								24.9453	12.7617	45.7145		24.8279	7.93069	52.5926		20.9752	14.79	34.5677		31.4989	17.7455	52.9727		20.1678	17.4097	31.7832		19.9372	12.9943	39.4037		31.5885	19.6054	51.7797		30.4055	11.5754	58.803
								23.6075	11.5582	45.105		26.4229	10.3232	49.4823		20.9856	19.0008	32.2559		32.3163	17.7551	54.1741		18.8523	17.5652	29.7557		25.852	13.1864	48.7738		29.2602	15.9436	51.1588		30.2793	13.0248	56.1718
								24.5577	12.5006	45.4073		25.1541	9.19974	49.6353		20.9981	16.8722	33.3004		29.1136	17.7564	49.4358		18.9824	18.5746	29.515		22.5227	13.0306	43.5645		29.7748	18.4119	49.941		30.4805	13.6739	55.5865
								24.0235	12.8272	44.1273		27.5912	10.1253	51.9672		21.0008	14.9032	34.5269		32.33	17.7628	54.1944		19.5578	20.0077	29.8031		18.6214	12.4302	37.8428		28.5673	20.7906	46.7595		29.5239	14.7302	52.7921
								23.6059	12.6098	43.7022		26.9394	10.6033	49.8587		21.0107	15.2971	34.2704		33.9178	17.7869	56.5184		20.5976	16.8928	32.6898		20.5313	12.7179	40.6671		27.7492	12.209	53.2467		28.6176	12.5025	54.2299
								24.6448	11.8716	46.3995		26.756	10.1022	50.5294		21.011	13.4376	35.7032		35.0575	17.8088	58.1867		19.4403	19.9593	29.6513		23.409	10.7727	48.2651		27.6736	14.3433	50.3204		26.4742	9.80252	55.7302
								24.238	12.9414	44.3398		24.8122	8.45744	50.9334		21.0115	16.5325	33.5116		33.1532	17.8523	55.3387		20.7028	18.0852	32.2527		27.2642	11.368	53.8455		26.3183	12.0888	51.056		28.4009	10.1078	58.457
								24.0659	12.126	45.0797		26.934	10.3333	50.3703		21.0246	16.3004	33.6634		31.5559	17.8636	52.9629		18.8394	19.1192	29.0932		25.6378	10.5525	52.5871		29.6071	18.7517	49.4633		29.1816	12.1898	55.6635
								23.7621	11.2654	45.8097		23.765	8.67577	48.3263		21.0406	17.4805	33.042		35.728	17.8951	59.0993		19.71	19.5374	30.195		27.6056	13.2893	51.4772		30.8125	12.9508	57.1493		34.6882	14.8708	60.6726
								23.4194	11.5473	44.8014		26.0857	9.68083	50.2289		21.0745	17.2173	33.2306		28.5906	17.9069	48.5541		18.8148	13.6321	32.0185		26.5992	13.4363	49.6691		28.2971	14.9893	50.6087		31.6122	13.1588	58.1291
								24.9054	13.0697	45.2715		25.8959	9.5374	50.2032		21.0932	16.1844	33.834		32.0699	17.9149	53.6826		20.9179	17.0231	33.1008		28.2051	13.1476	52.6313		26.6052	15.7321	47.2919		29.4949	14.9989	52.4521
								26.614	12.8736	48.2941		25.4711	9.01841	50.6785		21.1055	18.6315	32.5914		31.213	17.9164	52.4178		19.305	17.5594	30.4274		28.5653	13.3728	52.9146		26.9365	16.4829	47.1636		29.0693	15.0675	51.7194
								23.7835	11.5902	45.3574		25.8561	9.12011	51.1425		21.1359	17.1398	33.362		34.3701	17.9566	57.0439		19.7259	15.8699	31.9382		20.7382	13.8491	39.8506		29.0656	19.5008	48.2023		29.6302	13.0744	55.0458
								26.06	12.7474	47.5536		26.187	8.99612	52.0823		21.1381	13.8267	35.5703		34.1669	18.0083	56.7024		20.7956	17.0634	32.8932		22.2629	12.8589	43.3397		27.6227	18.826	46.521		27.9674	13.4179	51.8935
								24.8671	11.6969	47.0331		25.0817	9.41014	48.9985		21.1471	17.566	33.1608		33.0505	18.0448	55.0324		19.5813	16.9001	31.161		21.3135	13.1922	41.4256		28.6427	14.3935	51.7885		41.1059	16.2147	68.8803
								24.9127	13.1986	45.137		26.4017	9.97241	50.1649		21.1839	14.5482	35.0734		32.8799	18.0497	54.7729		19.3771	16.3983	31.1161		20.1026	12.7786	39.8996		28.5346	17.5186	48.7522		30.1743	15.3616	53.1272
								23.5488	11.2836	45.4214		27.4462	10.2585	51.4325		21.1985	16.3943	33.8704		30.8211	18.0601	51.7323		20.4446	14.8659	33.6881		18.075	12.5354	36.8312		28.325	15.0949	50.5423		27.0971	10.749	54.737
								24.9115	13.1284	45.2155		26.7568	10.1899	50.3508		21.2221	17.7128	33.1983		30.1977	18.0656	50.8066		19.06	18.1333	29.8117		26.7571	13.0801	50.3765		27.8129	18.046	47.3084		26.8894	10.3537	55.2122
								24.1953	12.9205	44.2992		28.5526	10.7987	52.3018		21.2264	17.7512	33.1849		33.171	18.0887	55.1693		19.1669	15.6175	31.2328		28.9523	12.8106	54.325		28.2036	16.0239	49.4727		30.1271	13.5311	55.2071
								25.3211	11.2844	48.4535		27.3908	10.2568	51.334		21.2455	13.6579	35.884		33.7975	18.0924	56.0917		19.1732	16.2206	30.9012		32.3347	13.083	59.414		29.375	19.6934	48.5301		28.7967	12.9016	53.9385
								27.5062	9.58979	55.77		19.627	7.57381	43.2045		21.2517	15.8729	34.2669		32.5648	18.1009	54.2688		18.4722	18.9095	28.639		18.4302	12.6792	37.2627		24.5195	13.7934	45.9274		29.5377	14.3282	53.2709
								24.7753	10.757	48.4144		30.9946	11.2157	55.7178		21.2748	15.073	34.8338		31.4895	18.1041	52.6859		19.4007	17.3079	30.6878		19.3057	13.4988	37.8842		25.1211	14.8251	45.8272		36.0747	15.8174	61.6878
								23.8777	12.3226	44.5068		26.313	10.4344	49.0789		21.2928	16.609	33.8901		33.3241	18.1174	55.3702		21.5274	17.6626	33.6753		26.1056	13.0995	49.2958		27.9177	26.4793	43.5434		28.9631	19.2807	48.1864
								25.3057	13.0409	45.9583		26.3938	9.65999	50.8362		21.2954	17.7967	33.2624		33.2815	18.191	55.2506		20.7395	18.3601	32.1787		21.2855	12.5825	42.0606		28.1053	14.9966	50.3032		28.6172	12.6722	53.9803
								24.8542	11.8536	46.7823		29.2043	10.0232	55.0848		21.3019	16.5559	33.9344		29.9387	18.2475	50.2993		20.3073	17.2483	32.0717		26.2457	13.0542	49.5792		32.54	13.4389	59.2092		8.12214	14.8893	19.325
								24.1177	12.4871	44.6971		27.9501	10.0269	52.8253		21.3213	15.5579	34.5736		35.8379	18.4097	58.8274		20.6371	16.34	33.0515		18.5808	12.6829	37.5095		28.8815	18.6088	48.4967		28.019	15.2558	49.9058
								22.9609	11.8863	43.5585		27.1186	9.81394	51.8078		21.3289	16.5988	33.9496		34.9273	18.4151	57.4928		20.5571	15.324	33.5551		27.667	13.1413	51.7684		28.3031	16.6749	49.0715		28.4474	16.6003	49.3481
								24.1741	11.0369	46.8842		25.8347	11.7745	46.018		21.3386	16.9315	33.7758		30.206	18.462	50.536		21.8008	15.4877	35.3586		21.3092	12.0563	42.7461		27.0409	17.6202	46.4653		28.8974	13.4497	53.3463
								24.1173	13.6794	43.3322		24.8944	8.24162	51.7334		21.3425	16.851	33.8273		33.6209	18.6194	55.4156		21.7326	16.528	34.5997		27.4507	11.8271	53.3715		29.2531	21.1878	47.5256		27.5188	13.6991	50.8206
								24.265	12.4763	44.9546		26.5751	8.99186	52.8224		21.3471	16.9572	33.7785		33.4476	18.9033	54.9536		19.3969	17.015	30.8244		27.545	13.3566	51.2885		26.5327	15.0757	47.7804		30.6515	13.256	56.4371
								23.9254	12.6005	44.2416		27.1586	10.3228	50.7861		21.3632	17.3256	33.6012						21.2141	15.7106	34.3143		28.8691	14.3831	52.1527		27.114	16.2888	47.5897		29.1238	13.7049	53.3756
								22.1714	9.20588	46.8568		26.4264	8.95278	52.6417		21.3774	17.9462	33.3099						18.4504	18.4616	28.7792		24.6919	14.0158	45.9605		30.1915	17.5714	51.1744		27.0809	13.2695	50.6552
								23.6509	12.2757	44.1971		26.6592	9.94829	50.6826		21.3783	17.756	33.4047						20.1971	17.7941	31.6385		22.7505	13.1749	43.771		27.176	14.707	49.1505		28.5901	15.2222	50.8269
								24.3639	11.832	45.9898		25.9145	9.4315	50.4871		21.3894	16.7995	33.9282						19.1073	14.7995	31.6511		18.7629	13.657	36.8712		26.8011	13.7245	49.6427		27.9911	15.1229	49.9939
								24.5167	11.943	46.084		26.8187	9.87591	51.126		21.3921	16.7665	33.9475						20.5073	16.0568	33.0199		19.7902	13.3014	38.8551		27.3645	14.9907	49.1532		28.414	10.5059	57.5647
								24.828	11.7494	46.8879		25.4223	8.94683	50.7681		21.4021	16.36	34.199						19.5915	16.7541	31.2513		18.6924	12.5248	37.8601		26.8072	13.5859	49.8194		32.6919	13.9104	58.7919
								24.2239	11.892	45.6699		25.7069	8.37077	52.9317		21.4107	15.079	35.0391						20.1971	17.7941	31.6385		27.7433	14.1353	50.6614		28.8992	16.54	50.0818		28.4238	12.7213	53.5841
								23.2881	12.3353	43.5161		26.2307	9.92402	49.9563		21.4159	19.1352	32.8242						19.1073	14.7995	31.6511		28.5576	13.4444	52.8087		25.9001	14.9325	46.9383		29.0033	13.1781	53.8802
								23.9417	12.0759	44.9403		25.9644	8.99023	51.6734		21.4285	15.7623	34.6054						20.5073	16.0568	33.0199		25.6982	11.8158	50.4425		29.6521	16.2701	51.4503		28.2335	13.5427	52.1621
								22.7064	9.11698	48.0583		24.4422	9.59378	47.4176		21.432	16.6335	34.0844						19.5915	16.7541	31.2513		26.0592	11.094	52.2804		28.3758	16.7479	49.1218		42.4339	18.2837	68.6153
								24.2816	12.9317	44.4253		25.5283	9.0994	50.5769		21.4645	17.1207	33.863						18.4134	14.6743	30.646		23.5949	10.9887	48.211		28.8849	22.547	46.3541		29.0267	14.316	52.483
								24.7411	12.2801	45.9974		26.1805	10.4078	48.8882		21.4682	12.7377	37.1063						20.4068	16.4712	32.6288		20.5712	13.0969	40.323		29.6027	17.0297	50.7298		22.1035	18.5309	38.6355
								24.1502	13.0397	44.0822		25.6665	10.2468	48.2959		21.5079	13.6086	36.3501						21.2176	15.2177	34.6431		21.8034	12.0887	43.5274		27.6001	16.5194	48.1366		28.748	15.0491	51.2452
								26.0812	13.7678	46.3742		25.4247	8.9922	50.6579		21.5284	14.0463	36.0082						20.2831	16.665	32.3394		28.1645	13.0264	52.7278		27.9618	19.8374	46.4132		30.0234	16.0033	52.2664
								24.8748	12.3223	46.1656		25.764	9.51227	50.0256		21.5534	15.0546	35.2766						21.0734	16.2037	33.7937		19.6468	12.7124	39.2249		29.8046	21.0885	48.3617		29.7237	15.5082	52.2879
								23.4401	12.5865	43.4584		25.2454	7.95835	53.3307		21.567	18.867	33.159						18.9708	15.8964	30.7716		17.8132	13.8619	35.1841		22.9247	15.3851	41.9358		44.9022	17.0512	73.6009
								24.5474	13.1447	44.6039		26.661	9.78739	51.0349		21.5845	16.8833	34.175						20.7819	15.5844	33.7301		22.5491	11.8744	45.0639		29.1952	16.6936	50.3991		29.7743	14.9772	52.9105
								25.3871	12.942	46.2105		23.8305	8.01433	50.3388		21.596	15.4693	35.0545						20.9693	15.556	34.0385		21.1282	13.4692	40.842		25.225	14.8719	45.9462		28.1597	12.4762	53.5197
								24.6539	12.2628	45.8758		24.218	8.06337	50.957		21.6105	17.5044	33.8787						20.2129	15.6079	32.8419		28.8791	13.242	53.5925		28.0075	14.0804	51.1438		29.3872	13.1502	54.5454
								25.1267	11.3057	48.0798		27.6295	10.5828	51.1045		21.6406	16.312	34.5912						19.6802	16.4141	31.5649		22.8577	13.2933	43.8099		28.9857	20.4659	47.5306		30.0206	18.7075	50.0957
								23.6581	11.2616	45.6396		27.7142	10.0462	52.3645		21.6417	15.792	34.9155						20.43	15.7751	33.0734		21.6938	13.5028	41.7169		29.5099	20.0288	48.5286		28.158	14.4486	50.9625
								24.3029	13.3386	43.9944		25.7376	8.52146	52.5417		21.6975	17.974	33.7721						19.8478	16.1321	31.9729		21.781	14.0363	41.3262		30.6375	17.6803	51.7515		29.5357	12.9492	55.0711
								23.9784	12.7765	44.1112		28.4213	10.4274	52.8085		21.814	17.0371	34.4315						19.7802	18.2586	30.8169		19.6226	13.0156	38.867		26.3442	15.9113	46.7351		29.9219	14.1077	54.14
								22.976	11.5701	44.0197		27.0847	9.79917	51.7745		21.8379	16.2108	34.9483						19.938	17.3181	31.4835		21.7532	11.8368	43.7795		27.7616	16.5639	48.3438		32.9208	17.1759	55.5617
								23.0799	11.3743	44.4822		26.317	9.99113	49.9767		21.8726	18.5455	33.7516						19.5736	17.7659	30.7302		22.4177	13.624	42.7483		28.4902	17.9781	48.3559		29.9144	15.1786	52.9143
								23.9066	11.7886	45.282		27.3535	10.5431	50.7002		21.9392	17.1911	34.5362						19.4556	15.1926	31.935		29.4508	12.1944	56.1018		27.9682	13.6802	51.563		27.437	11.1459	54.5496
								23.4441	10.8692	45.9019		26.0928	9.32539	51.0694		21.9573	16.5056	34.9544						19.1727	16.8374	30.5805		23.3033	13.2147	44.615		26.9418	14.2505	49.2695		24.4018	9.88508	51.799
								23.2893	11.1266	45.2172		15.9329	4.27704	50.633		21.974	16.8214	34.7905						21.2256	16.3846	33.9165		19.8221	12.5057	39.7398		29.4539	17.543	50.1022		20.9283	19.0945	36.6371
								23.499	12.1511	44.1062		24.106	8.75215	48.7734		21.9808	13.2994	37.3884						20.4856	17.2712	32.3232		21.8648	13.1565	42.3585		26.935	16.4118	47.2184		32.6821	18.3269	54.2657
								23.4169	11.7989	44.443		26.7598	10.1057	50.5271		22.2181	16.3594	35.4336						21.5068	16.0269	34.5613		27.1236	11.8095	52.8483		27.2602	15.3044	48.6891		30.1399	15.6843	52.7492
								24.0268	11.3688	46.1051		25.4426	9.61404	49.2012		22.2776	18.0347	34.597						18.9971	18.1504	29.7103		18.5734	13.7494	36.4866		27.5805	18.8598	46.4391		29.9152	16.7151	51.4592
								23.9783	11.2294	46.2432		25.2397	9.4429	49.2172		22.2784	17.1984	35.0371						20.9469	18.1073	32.5977		22.0244	13.2504	42.5135		26.0422	16.3139	45.9452		31.073	16.6047	53.2967
								24.3254	12.0955	45.5575		24.5619	8.88995	49.2849		22.2862	12.7263	38.4578						20.516	19.4364	31.3951		20.02	13.5484	38.9869		28.375	18.4976	47.8334		32.1483	16.567	54.9583
								23.4558	11.688	44.6661		26.3964	10.5713	48.9668		22.2895	14.5115	36.8347						19.9667	17.0579	31.6582		25.3343	14.1322	46.8601		26.0855	15.7711	46.461		29.3607	14.7387	52.5292
								24.3049	12.4129	45.1022		25.6001	9.08417	50.7492		22.3934	13.9582	37.4557						22.0346	16.9817	34.7928		24.286	13.9052	45.4322		26.9998	14.5117	49.0823		27.6856	15.1318	49.5133
								24.6247	11.0647	47.6206		21.8587	6.48543	51.9659		22.3983	14.2383	37.2272						20.42	17.8871	31.9255		19.02	13.0382	37.8633		29.1054	19.6239	48.1831		29.8603	18.3575	50.1031
								23.4497	10.9413	45.7924		25.0339	8.68663	50.7243		22.4199	16.1704	35.8583						19.7578	17.8369	30.9706		19.3541	13.1871	38.2628		28.5816	16.591	49.5578		31.5429	17.591	53.1636
								21.2811	8.75674	46.2408		15.1362	3.93486	51.3147		22.4473	17.4184	35.1685						21.2581	18.9091	32.6949		27.6701	13.5478	51.2506		27.6258	16.3232	48.3358		28.6933	15.0448	51.1604
								25.1602	12.5625	46.3162		25.4284	9.07189	50.4561		22.5637	15.4266	36.5765						20.791	17.784	32.5214		22.3996	13.9974	42.3468		28.9783	17.3522	49.5434		29.8964	17.2576	50.9862
								24.9742	12.1294	46.5927		27.4334	10.6356	50.6626		22.6604	16.0207	36.3228						21.5341	17.8418	33.5955		20.5084	13.4573	39.8593		28.9926	21.9912	46.7659		29.5534	13.3193	54.5759
								24.2714	11.3413	46.562		25.1525	8.97104	50.193		22.7027	20.4141	34.1516						19.0388	16.7646	30.416		20.4703	13.0207	40.2376		29.973	16.913	51.3761		28.9274	19.0245	48.2957
								24.163	10.8817	47.1334		20.0647	6.38698	48.3948		22.7726	15.6267	36.7565						19.8831	17.2241	31.4485		28.8977	12.9716	53.9976		27.052	17.9894	46.2282		29.212	17.0152	50.1527
								23.9336	10.7051	47.0374		20.505	7.04849	46.7396		22.8012	14.4404	37.6904						21.5141	18.2877	33.3492		27.7068	11.9631	53.5768		30.301	20.9912	49.1143		30.0577	17.3315	51.1657
								23.3294	10.7024	45.9822		20.656	7.68035	44.9776		22.8149	15.618	36.827						18.4004	17.7843	28.9861		20.6983	13.3728	40.2485		29.5694	15.5052	52.0508		29.9673	15.8711	52.3006
								23.4875	11.4995	44.9933		26.5597	10.4711	49.4356		22.8315	17.467	35.7134						19.5932	15.8732	31.7356		22.8083	13.6881	43.3109		28.1477	16.091	49.3275		29.9188	17.4364	50.8754
								23.7344	11.6345	45.2128		25.4389	9.58775	49.2575		22.8445	17.4567	35.7379						20.7017	17.0938	32.7379		23.3099	13.7362	44.0561		27.0555	15.0274	48.6433		28.3336	13.4056	52.4993
								23.5853	11.2195	45.5853		26.0317	10.1282	49.1813		22.8687	14.7662	37.5369						20.6705	16.7718	32.8633		22.5445	13.3912	43.2001		27.3864	19.027	46.0559		31.0594	18.7663	51.5744
								23.0492	10.1371	46.5165		25.3357	9.28764	49.7602		22.8994	12.8528	39.3267						21.3403	19.9036	32.3994		25.2588	13.5972	47.3243		29.0347	20.1699	47.7643		30.4453	18.9819	50.5312
								23.6408	11.6919	44.9709		26.5355	9.83623	50.697		22.9093	17.6034	35.7545						22.1872	17.1454	34.9271		23.1628	14.0301	43.5227		29.1696	18.4687	49.0182		30.9057	17.8677	52.0026
								21.6007	10.1923	43.828		24.4695	9.53418	47.598		23.178	14.5134	38.2221						21.2645	18.6509	32.8141		26.7816	11.7178	52.4231		26.8787	16.9854	46.6887		27.2091	12.068	52.5766
								22.7661	11.2087	44.1956		25.657	10.0035	48.7647		23.232	14.615	38.2228						19.5092	17.479	30.7715		17.7866	13.8542	35.1473		30.5549	18.3145	51.1519		30.2939	14.7263	53.994
								23.5214	11.7847	44.6413		25.0132	9.40184	48.8903		23.2346	12.0536	40.7855						19.43	19.1001	29.9549		22.3646	13.5315	42.7592		28.0701	14.8511	50.3972		28.0704	16.0206	49.2775
								23.4544	10.7505	46.1199		22.9148	7.43268	50.4125		23.3101	13.3721	39.4625						18.8958	18.9562	29.2345		29.5609	13.3076	54.6056		29.6899	19.6139	49.0333		29.9161	17.8726	50.5407
								23.1426	11.6961	44.1225		24.355	8.00012	51.4221		23.4602	14.229	38.9084						20.268	16.5749	32.3655		28.8024	13.2322	53.4858		27.6246	16.3065	48.3486		28.564	14.6382	51.3901
								23.0269	11.143	44.7429		25.2025	9.4993	49.0224		23.4855	13.62	39.5032						20.3916	17.5695	32.035		16.6687	12.9514	34.1232		24.676	14.5118	45.4384		28.4154	13.3759	52.6648
								23.1676	11.5382	44.3895		25.2616	8.86805	50.6656		23.9835	17.9494	37.1547						21.5761	17.0416	34.0756		22.6531	13.3854	43.3818		29.0695	22.9236	46.4498		29.6368	16.8343	50.9408
								24.1122	11.8923	45.4826		25.6363	9.8232	49.0977		23.9977	16.1273	38.2828						17.9346	19.0224	27.8119		27.0251	12.8281	51.1514		26.4013	19.3909	44.4109		31.2459	18.1596	52.2811
								24.5363	11.2772	47.119		26.3527	9.87236	50.2937		24.4809	17.256	38.2897						20.0437	17.9999	31.319		20.4427	13.4176	39.792		32.8781	20.3083	53.1875		29.8564	18.1115	50.2744
								24.3343	12.0472	45.6332		20.4199	6.57186	48.3989		25.0247	16.7504	39.4179						20.0953	15.2117	32.9139		19.7466	14.2612	37.9105		27.4785	16.5344	47.9387		29.8239	15.5492	52.3935
								24.5569	11.232	47.2268		25.4518	9.54428	49.3804										18.8841	19.2284	29.1159		18.6636	13.4211	36.925		28.7502	17.5022	49.0869		29.2501	16.6272	50.5348
								24.3645	12.041	45.6913		27.6335	10.1537	51.9869										18.9895	18.5708	29.5255		19.5237	13.7438	38.0085		30.2699	18.0199	50.9505		29.3128	14.5766	52.6351
								23.8956	12.1903	44.7142		21.3969	7.31087	47.6919										21.454	16.9891	33.9183		17.442	13.7214	34.7095		27.2451	13.8244	50.2311		7.42038	16.0598	17.8284
								24.1588	12.3532	44.9351		26.7662	10.1598	50.4214										20.6385	18.72	31.8717		20.8106	13.3625	40.4357		26.3512	15.2442	47.345		29.2217	11.6555	56.6532
								23.844	11.6043	45.4445		27.2196	10.3532	50.8402										20.7909	17.5863	32.6177		29.3685	14.1979	53.1552		27.6197	15.9839	48.621		31.5381	17.6094	53.1407
								23.8211	12.0379	44.7913		25.467	8.67151	51.5917										18.9046	19.4549	29.0612		20.6296	13.0397	40.4768		29.2144	16.7813	50.3521		29.1486	14.0368	53.0005
								24.7655	11.9591	46.4772		26.1064	9.18783	51.4374										19.016	19.6181	29.1632		28.5842	14.275	51.827		30.4863	21.0194	49.3633		28.2781	13.3083	52.5369
								23.9824	12.0106	45.0984		26.4388	9.59699	51.0577										19.5293	18.9733	30.1517		27.7203	12.9503	52.1164		27.1894	16.4103	47.6031		29.0895	12.1472	55.575
								23.6266	12	44.5186		27.5553	10.6603	50.8226										18.5349	18.9697	28.7053		28.2959	14.6194	50.9948		28.1306	17.5907	48.1023		29.2394	15.1862	51.8625
								23.912	11.6345	45.5132		26.5028	10.119	50.0407										19.5943	13.6783	33.2283		18.8872	12.7566	37.9372		26.1217	15.6372	46.6376		31.2209	15.7593	54.3299
								24.1613	11.6415	45.9194		25.943	9.93311	49.4201										21.3723	16.4316	34.1126		21.3356	14.6841	40.0493		29.4681	16.6029	50.8862		25.7549	9.2494	55.833
								26.361	8.8412	55.6712		21.1224	8.76009	43.0739										21.658	15.8287	34.9137		21.8235	14.2804	41.1718		26.3095	15.0215	47.4861		35.1311	16.1859	59.8438
								23.2275	8.90405	49.57		20.196	6.48439	48.267										20.1411	16.6776	32.116		28.8586	13.5848	53.1047		36.6228	24.0636	56.3753		32.043	14.4296	57.0892
								24.589	12.0588	46.0431		20.6068	7.53246	45.3286										20.7005	15.7051	33.528		29.3946	13.5123	54.0584		29.2652	16.2115	50.9181		27.4137	16.8778	47.5682
								24.093	12.8538	44.2046		20.4212	7.85798	43.992										19.4233	17.4687	30.6485		20.0647	13.142	39.4571		27.4842	18.0475	46.824		31.1414	13.7488	56.5434
								23.8335	11.2853	45.9007		23.9324	8.00615	50.5614										20.226	16.3648	32.4194		18.2351	12.179	37.4773		25.8453	13.4602	48.4262		28.3186	13.0257	52.978
								25.8013	12.5379	47.4018		26.2682	9.69142	50.5336										20.2233	18.0256	31.5699		21.009	13.4717	40.644		27.2614	18.6692	46.0953		29.8418	15.9165	52.0693
								25.2062	12.7129	46.2018		24.8477	9.53243	48.3001										16.9504	18.5245	26.559		16.6786	13.1241	33.99		28.0971	17.2498	48.3034		25.6571	8.63572	57.4221
								24.4585	12.085	45.7948		23.5087	7.02998	53.1873										20.7054	17.5634	32.5054		19.5738	11.8719	40.0702		28.7457	18.9681	48.0665		29.0365	12.8514	54.4003
								22.0258	9.85234	45.2219		26.8377	9.44039	52.1681										22.0718	17.0147	34.8276		30.6115	11.7607	58.8033		26.2655	13.3306	49.2594		28.2537	12.3481	53.8701
								23.5837	12.4374	43.8819		26.7372	10.0415	50.6225										21.9129	16.5573	34.8558		30.4868	11.8056	58.5144		26.8335	12.8629	50.7887		26.0676	9.62337	55.4356
								25.0431	12.7819	45.8445		24.4335	9.14151	48.4286										21.4791	16.4616	34.2585		20.9685	12.8202	41.2682		29.1576	17.8739	49.4131		26.1254	8.57656	58.5105
								23.3312	9.92878	47.4265		24.7775	8.99652	49.431										19.064	16.2686	30.7123		29.5042	12.6946	55.3986		28.8589	20.4002	47.3834		26.0335	9.16184	56.5817
								23.9064	12.9687	43.7715		24.3593	8.60114	49.6625										20.1238	17.6821	31.5862		30.1068	11.5525	58.3364		29.0859	16.9057	50.0538		27.7818	13.2163	51.8535
								24.3713	12.7363	44.8048		23.2517	8.49806	47.811										20.2567	17.0083	32.116		28.8316	12.4501	54.6636		31.069	17.1087	52.8526		29.3913	16.8637	50.5496
								24.6616	12.6255	45.4138		22.6499	7.33018	50.2287										20.7115	17.4801	32.5531		27.7937	11.8972	53.8304		27.2877	12.834	51.5717		29.5243	12.6273	55.5315
								24.046	12.1582	45.0017		27.8549	10.6557	51.3556										19.2947	19.0741	29.7715		21.6731	11.7821	43.7184		28.4659	19.0796	47.5903		33.0633	14.3105	58.8398
								24.9916	13.1349	45.3379		18.6555	6.957	43.1133										19.2877	18.7484	29.8873		23.7253	12.1912	46.5923		28.8252	17.2712	49.3743		32.7369	14.3064	58.3351
								23.8457	11.4083	45.7338		20.821	7.08028	47.2903										20.3021	16.8079	32.2902		20.2284	13.2838	39.5746		30.0549	16.4747	51.88		30.3434	12.56	56.9886
								24.5547	12.6065	45.2682		23.327	8.31858	48.4429										21.2837	18.0705	33.1129		24.8709	11.9826	48.7971		27.5346	16.2688	48.2489		31.8268	13.6734	57.7382
								23.5779	12.613	43.6562		26.0207	8.74491	52.4504										18.2739	19.0527	28.2969		22.6096	12.3471	44.5303		28.905	15.2823	51.2502		28.2102	12.6204	53.3829
								23.5776	12.3136	44.0246		19.2671	6.25652	47.1659										18.104	17.6948	28.5858		27.2816	11.1807	54.2173		30.561	22.0464	48.9415		28.5183	13.4717	52.7032
								24.4273	11.8294	46.0964		26.9197	10.5817	49.8592										18.8857	18.5505	29.3823		29.5402	12.1387	56.344		29.3026	17.9979	49.5394		30.2235	13.9538	54.8079
								23.4772	11.5524	44.8918		25.8877	9.60458	50.0414										21.5716	17.494	33.8258		28.8722	9.93519	59.7375		30.4013	17.2551	51.7389		28.1408	13.9892	51.4606
								29.4261	11.6723	54.7739		25.4458	13.1672	43.6087										20.6257	19.4092	31.5674		20.4911	12.5566	40.7816		26.8455	13.6179	49.8408		29.4135	11.2458	57.7483
								25.285	11.286	48.3835		27.1765	10.7324	50.0287										19.3234	13.9589	32.582		24.2546	11.4809	48.5292		29.1561	16.2673	50.7065		26.0065	15.323	46.7404
								23.8846	12.1679	44.7256		29.8734	10.9434	54.3169										19.6649	18.4567	30.5623		28.4203	12.0404	54.6431		29.3398	17.0292	50.3364		27.7493	11.8344	53.8553
								24.631	11.1014	47.5658		27.8674	10.4748	51.7396										19.7908	19.777	30.2199		27.3301	11.442	53.8294		27.2651	15.5852	48.435		23.7513	6.39083	62.9234
								25.5034	12.307	47.2224		23.5901	8.00807	49.8809										20.4527	17.7071	32.059		21.4716	11.5188	43.7473		28.4014	17.7536	48.3891		30.8987	14.8414	54.8096
								23.9904	12.4718	44.5092		25.6311	10.1252	48.4656										19.8451	17.2937	31.3591		21.6541	11.499	44.0871		27.2377	18.1913	46.3653		30.8336	16.6914	52.8643
								22.672	11.199	44.0494		27.3896	10.1254	51.6071										18.202	17.3609	28.8806		21.569	11.8756	43.419		29.0114	17.5038	49.4748		30.5309	14.8989	54.1694
								21.7056	10.3624	43.7191		25.8662	8.96768	51.5469										21.595	18.5488	33.3455		28.9429	12.8207	54.2919		26.9523	16.6338	47.0667		32.7867	14.3824	58.3124
								18.7593	11.361	37.1319		24.7878	8.76844	50.0338										19.5901	19.5349	30.0219		29.9837	10.9681	59.3041		27.3872	16.2741	48.0181		28.6326	12.4012	54.416
								18.3867	12.4412	35.2974		26.2877	9.97016	49.9598										20.1132	18.2967	31.2877		21.6541	11.499	44.0871		24.792	12.6475	47.7388		16.6271	14.5262	32.8062
								17.6888	9.41745	38.122		23.2809	8.09337	49.0032										18.4743	18.9377	28.6296		21.569	11.8756	43.419		32.8219	17.5411	55.1016		28.6717	14.3605	51.8667
								19.6475	8.59644	43.5027		22.4057	9.10677	44.717										18.8274	17.0741	29.9453		28.9429	12.8207	54.2919		27.3238	12.2117	52.5399		30.3886	11.4877	58.9441
								20.6806	12.6266	38.878		21.0774	6.66673	49.4468										20.7133	18.1916	32.2159		29.9837	10.9681	59.3041		30.6961	17.3333	52.1163		29.1338	11.3463	57.0737
								26.4353	9.10447	55.0708		17.199	9.66835	34.0663										19.1822	18.326	29.9078		18.2086	11.1093	38.7411		25.5759	11.5373	50.68		25.175	11.453	50.1447
								20.0653	11.1704	39.6107		26.1259	9.2049	51.4257										20.2424	18.572	31.3577		21.9011	10.9139	45.4092		27.1752	14.9387	48.9125		33.4785	13.5273	60.591
								20.768	11.3803	40.5321		25.2275	8.77255	50.8611										18.0011	12.7924	31.3846		19.9991	12.2691	40.3037		28.9563	19.6946	47.9266		27.635	9.43399	58.8013
								20.7343	9.96008	42.6952		26.0656	9.4629	50.6906										21.4096	17.5876	33.5354		24.9038	12.737	47.8045		28.095	15.9029	49.4203		29.5867	13.4613	54.4365
								21.4105	12.0634	40.7316		26.0831	8.69923	52.6898										21.2917	20.1816	32.2231		23.5352	11.8359	46.774		29.2146	21.1478	47.4913		28.0523	13.7652	51.5903
								22.4898	11.6911	43.028		21.4837	6.23028	52.319										20.2054	18.3832	31.3862		26.1246	11.1847	52.231		25.3618	15.1246	45.9232		29.9289	13.6232	54.7663
								21.3925	10.9511	42.2162		25.1926	8.83901	50.6117										20.7433	17.5458	32.5714		19.9668	11.9735	40.6071		28.5447	16.7894	49.3386		28.3292	16.6707	49.1108
								19.1438	8.43371	42.9226		22.3611	7.45208	49.2083										21.3499	17.0282	33.7422		29.0465	11.2136	57.1882		28.044	15.6067	49.6073		25.4521	9.17687	55.4663
								21.3618	10.0045	43.7376		26.8675	7.61469	57.8457										19.2985	18.0573	30.1937		21.2014	11.9155	42.7446		25.2502	14.5582	46.2879		26.3305	10.0112	54.982
								22.4866	12.492	42.0016		27.854	9.39393	54.1487										20.5335	17.675	32.1929		27.225	11.8532	52.9477		28.6593	15.9114	50.2658		30.2324	14.3986	54.2791
								23.0491	11.7393	43.9054		29.2556	9.75214	55.8178										20.1278	16.4243	32.2367		23.3015	11.292	47.2063		29.2433	18.7611	48.9255		29.5942	14.3549	53.3262
								22.3632	10.8184	44.1099		22.5077	6.50024	53.3387										20.3061	18.0831	31.6686		23.8627	10.8853	48.8596		31.5724	20.8098	51.0275		29.5353	13.0964	54.8562
								23.1484	11.4232	44.5231		27.7043	9.08521	54.6897										19.2841	16.5876	30.8728		23.0496	12.0995	45.5903		28.0748	18.1217	47.645		30.4595	14.1884	54.8951
								22.5058	11.3449	43.5475		25.0732	9.10677	49.7067										20.0931	19.3824	30.806		29.6201	12.1059	56.5334		26.0711	12.36	50.2417		30.4058	12.776	56.7459
								22.0567	11.8952	42.0273		29.1893	9.9384	55.2562										20.1942	16.0854	32.5289		27.3985	12.8245	51.761		28.7048	15.6723	50.5588		29.0657	10.9883	57.6663
								21.9517	9.75857	45.2762		29.3384	9.13158	57.6096										19.6752	18.3089	30.6402		27.6727	12.0576	53.3589		27.6594	13.6182	51.1432		28.7039	11.6191	55.8442
								23.6272	13.0042	43.2751		23.1243	8.58773	47.3272										19.2789	17.0756	30.6204		18.0853	11.5787	37.922		30.0698	18.6928	50.1821		27.1507	18.1248	46.285
								23.0942	9.58985	47.7043		26.3728	8.04424	55.2923										21.1716	17.0541	33.4604		21.7703	12.7304	42.6822		29.5522	19.682	48.7925		29.8266	15.5164	52.438
								23.6024	11.819	44.725		26.9121	12.2351	47.1727										19.48	18.5929	30.234		22.4945	13.3293	43.1822		30.2177	15.8623	52.6908		29.1564	13.6162	53.5388
								22.567	10.7018	44.6584		21.4191	6.28609	51.9119										19.2726	19.5368	29.5633		29.0948	13.0794	54.1683		29.4763	19.2258	48.9653		26.7832	14.4701	48.7809
								21.5144	9.37988	45.2545		29.5338	10.2998	55.0538										20.5027	18.6494	31.706		23.7872	12.7259	45.9918		31.4133	13.8451	56.8412		28.8548	12.4819	54.6568
								17.1348	7.01119	42.8855		20.4247	8.79277	41.6739										20.7164	15.1249	33.9315		15.2056	13.7058	31.1491		27.8592	16.6191	48.4471		32.7456	14.7473	57.8024
								23.7726	12.3458	44.3035		24.4929	10.6958	45.4103										20.0961	18.8452	31.0258		21.2195	14.0662	40.411		31.183	21.5435	50.0677		32.5446	11.8311	61.9237
								21.8178	11.3668	42.3368		25.8368	8.29667	53.4131										20.0428	19.461	30.7022		17.1853	13.391	34.5756		30.5467	18.407	51.0724		30.2389	15.0361	53.5737
								21.8712	10.137	44.4129		27.8032	9.26539	54.3861										18.5543	13.9214	31.3859		22.7843	13.3821	43.5929		28.54	16.4757	49.5923		29.4491	13.1159	54.6898
								24.4426	8.58688	52.7438		21.6451	7.68544	46.9761										20.0463	17.5536	31.5321		18.393	13.2739	36.6252		30.3691	16.5698	52.2676		27.6976	11.1601	54.9693
								22.4912	9.9429	45.8888		27.4963	8.47178	56.0856										19.1101	19.0296	29.5205		22.9504	12.8549	44.4615		29.121	17.4949	49.6449		29.1388	13.3522	53.864
								26.8198	12.6041	48.9892		23.443	9.7346	45.3097										21.0133	15.0472	34.4446		21.2461	12.7552	41.7966		32.9062	14.4537	58.4177		46.579	15.6315	77.9994
								21.0304	9.35248	44.4185		28.2293	8.71029	56.757										20.4949	17.554	32.1978		27.0114	11.8167	52.6507		28.2708	17.6851	48.2387		30.006	14.4423	53.8725
								22.583	10.284	45.4083		25.7516	8.93462	51.4181										20.3411	17.8919	31.809		21.2036	12.4765	42.0505		27.6442	14.6525	49.9363		30.1237	12.0421	57.4782
								22.9922	10.0285	46.6228		27.356	9.12898	53.9163										19.7408	18.2347	30.7681		20.2807	13.681	39.2789		28.1838	17.716	48.0885		28.4608	10.8686	56.8665
								26.9482	11.3966	51.0452		23.2672	10.8837	42.9688										17.6891	19.5475	27.2728		31.2649	14.5982	55.6659		28.351	14.6875	51.0092		27.8831	10.3031	57.0825
								23.5187	9.76461	48.1021		27.5132	9.4626	53.3527										19.6639	18.3647	30.6011		21.5011	14.1005	40.8245		28.3964	14.0913	51.7511		27.4722	9.94083	57.1957
								22.3984	10.6905	44.3795		24.3543	8.97825	48.6715										20.0813	18.2265	31.273		22.2316	13.6553	42.4233		27.3768	11.8451	53.2115		26.5767	9.78297	55.9665
								22.9269	10.4393	45.7425		25.2963	8.82975	50.8372										21.1847	16.8427	33.5956		19.9394	13.3231	39.0705		25.0762	9.72388	53.3822		25.2185	10.122	52.7399
								20.1045	9.32484	42.7624		29.644	9.38965	57.4718										16.7898	17.1163	26.8825		29.9806	13.2485	55.3627		35.2893	12.2906	65.6212		12.7736	14.2621	26.9172
								25.18	9.71876	51.227		29.3803	8.38595	60.02										19.8869	17.6201	31.263		25.5977	12.7301	48.9485		28.0101	14.7514	50.4058		31.6756	16.3115	54.4838
								25.6679	9.85326	51.8033		21.2668	6.08661	52.5429										19.5052	18.9092	30.143		19.5	13.2115	38.474		26.2728	16.1983	46.3927		28.6812	15.5861	50.6079
								24.4826	9.48539	50.4824		28.7437	7.58676	61.7849										20.0508	17.9373	31.3572		28.9601	12.7241	54.4622		26.6315	14.8714	48.1349		31.3941	15.9711	54.3786
								27.0128	9.51443	55.0593		30.4115	7.36187	66.2202										18.8941	20.7433	28.6038		18.686	14.0527	36.4105		26.6917	15.795	47.3662		30.9922	16.5149	53.2632
								27.6132	10.6876	53.5009		24.7494	6.772	56.9895										19.7279	19.1029	30.3876		18.0394	13.1912	36.1304		27.8169	19.3351	46.4924		27.1271	13.2875	50.7052
								26.0179	10.0222	52.0594		27.3284	6.9036	61.93										20.7967	18.5235	32.1871		21.4679	13.6932	41.1628		28.8851	20.0398	47.625		29.2915	18.613	49.096
								26.758	9.49935	54.6318		25.0173	6.25672	60.2255										19.3881	20.1229	29.517		17.5022	12.9095	35.52		27.8309	20.0632	46.0988		30.289	17.3933	51.4564
								23.0575	8.86287	49.3513		29.0094	7.58275	62.3532										19.8827	20.1891	30.2044		20.7703	13.5098	40.2283		28.1571	17.1773	48.4507		31.3049	19.5292	51.415
								26.1547	8.92293	55.04		26.9185	6.0101	66.0896										20.9143	15.1989	34.1903		17.676	13.4356	35.3255		27.6921	17.1049	47.8137		30.0311	16.391	51.9224
																								19.7356	19.7263	30.1578		21.6473	14.0528	41.1014		27.385	18.7892	46.2016		29.7485	16.6322	51.2778
																								20.0989	18.9346	30.9938		20.4854	12.8716	40.4264		28.4961	17.6127	48.6301		41.3063	18.0613	67.1768
																								19.0196	20.6223	28.8193		21.751	13.2499	42.072		36.2803	14.8033	63.2388		28.3642	12.6808	53.5479
																								18.9446	18.9732	29.3012		28.6535	11.5995	55.7872		27.598	15.6431	48.8934		28.8054	16.058	50.3581
																								19.8469	18.1312	30.9695		26.6213	14.1476	48.8719		28.9763	21.3874	47.0336		29.3728	15.7925	51.4717
																								20.6806	17.4612	32.5169		19.7859	12.7858	39.3754		27.7466	18.0653	47.2037		32.5188	18.9322	53.5857
																								20.7597	15.7193	33.6134		24.9278	13.7427	46.6302		26.2956	13.7244	48.8357		25.5925	9.14838	55.8009
																								18.6285	16.1293	30.1254		23.6008	13.3912	44.8999		26.4626	16.4314	46.4903		40.248	18.6634	65.0621
																								18.4441	18.2371	28.8629		29.0558	11.7772	56.1545		28.7754	17.416	49.19		27.9804	16.8078	48.4764
																								18.824	18.3548	29.3693		20.7418	13.8044	39.8946		28.4172	18.8694	47.651		29.7499	15.641	52.1918
																								20.3531	18.262	31.6538		25.5255	11.7407	50.2706		26.0201	13.223	48.9982		29.3092	13.5546	53.8695
																								19.5927	18.7906	30.3189		25.7003	12.2444	49.793		26.811	14.4075	48.8936		28.4884	12.7579	53.6372
																								19.499	18.4258	30.3326		19.35	13.6437	37.8219		28.9111	19.4173	48.0277		30.3126	18.1093	50.9459
																								19.221	18.7143	29.8074		20.3739	13.6616	39.4467		29.2336	19.5952	48.389		28.026	12.9036	52.6739
																								19.5721	20.0591	29.8021		23.3287	12.9574	44.9612		27.0886	15.8834	47.8996		29.6053	15.3772	52.2344
																								19.73	17.942	30.8839		22.8916	12.8009	44.4307		24.6479	13.2939	46.6976		33.9684	15.5849	58.7208
																								19.9505	14.4944	33.1773		23.0186	13.4806	43.8641		27.699	18.9983	46.5304		30.5288	18.9771	50.6528
																								18.862	19.5615	28.9621		27.1684	13.06	51.0685		28.8628	19.9668	47.634		29.8197	17.4934	50.6828
																								19.5281	17.4917	30.7903		17.7546	12.4002	36.4419		25.5143	15.9016	45.4833		15.2721	18.2602	28.7486
																								21.825	16.928	34.5098		22.0497	13.0238	42.8033		29.713	21.3606	48.0885		29.4994	14.8412	52.6307
																								18.5275	19.3335	28.5616		28.1299	11.766	54.6142		28.8776	16.4671	50.1097		28.6006	16.9067	49.3262
																								19.1737	19.5202	29.4248		26.2073	14.187	48.1796		29.2163	20.7445	47.7101		31.1276	19.2056	51.3742
																								19.9044	18.0402	31.0954		30.2349	13.5867	55.3089		27.7444	16.8943	48.057		26.5351	10.252	54.7986
																								19.6232	18.0998	30.6539		15.449	12.9765	32.1175		27.7142	18.2295	47.0451		25.1485	8.91606	55.6157
																								18.8162	18.6861	29.2251		15.6907	13.3677	32.1859		27.8147	19.0864	46.6445		29.1314	15.5982	51.283
																								21.129	18.8567	32.5259		20.5086	13.632	39.6874		25.5555	13.2665	48.1929		26.7292	10.8216	53.9544
																								21.0715	17.8234	32.9217		24.8651	10.7396	50.8634		27.9807	17.2474	48.137		25.075	9.04567	55.1125
																								20.1684	18.4828	31.286		21.7982	13.9454	41.4454		27.8085	17.6926	47.5541		25.3253	10.2794	52.5923
																								21.8463	15.8342	35.2014		19.3554	12.6985	38.7603		27.208	16.023	47.9574		27.9805	12.1182	53.7829
																								18.54	17.6601	29.2488		20.7708	14.0212	39.7444		26.2155	13.8639	48.5529		27.3575	9.50091	58.1085
																								20.4456	17.1932	32.302		23.4655	12.7786	45.3981		27.2612	15.9386	48.1116		37.4696	15.0745	64.739
																								22.6892	18.1665	35.1363		23.6793	13.775	44.6099		28.7132	19.2578	47.8383		30.3496	12.5259	57.0458
																								18.3261	19.8345	28.091		23.2215	13.9457	43.7057		28.8693	18.05	48.8646		38.537	14.8393	66.7035
																								19.729	18.2672	30.7372		22.9226	13.4279	43.7663		29.9999	22.1194	48.1132		29.2396	14.1653	52.9936
																								19.6855	18.586	30.5388		21.3937	12.6738	42.1277		28.6862	20.299	47.1974		37.3022	16.0539	63.2925
																								19.5089	17.4017	30.8077		20.1176	14.2381	38.5197		27.9378	20.1846	46.1859		35.5162	15.7821	60.8717
																								19.6151	18.2441	30.5789		17.5665	13.134	35.4171		28.6356	18.0662	48.506		27.0762	11.8803	52.6535
																								19.2086	16.3848	30.8661		16.707	13.423	33.7787		28.1363	16.41	49.0345		30.7124	13.7741	55.8234
																								18.5967	18.3692	29.0317		20.5378	13.4344	39.9258		26.3922	14.568	48.0692		34.0794	16.0294	58.4072
																								18.7741	18.0552	29.4257		23.4749	13.3759	44.7116		29.2492	19.0562	48.7421		29.4057	14.6779	52.6652
																								18.741	19.6147	28.7666		20.5643	13.2037	40.2009		28.3645	18.0088	48.1494		28.2931	11.8638	54.7231
																								19.9149	17.7598	31.2397		21.8281	14.8638	40.6662		27.7382	16.5397	48.3303		28.4106	12.0636	54.5813
																								19.7651	19.1537	30.4238		15.9833	14.4915	31.817		28.8287	21.1828	46.9312		22.4444	6.60637	58.8696
																								21.6007	16.4935	34.4214		21.5671	12.9031	42.1495		26.385	14.737	47.8854		28.8572	13.3776	53.376
																								20.3791	16.9412	32.3331		21.3359	13.9933	40.666		28.2265	18.2047	47.8119		28.1417	13.7148	51.7989
																								18.458	17.087	29.3885		27.315	11.6953	53.3587		28.3721	17.8221	48.2958		28.5119	13.4077	52.7777
																								19.6692	17.1871	31.1481		28.5401	14.6196	51.3769		25.9106	14.2548	47.6358		30.5728	14.8845	54.2515
																								18.7947	17.8291	29.5518		28.4159	12.6832	53.6327		29.5203	20.1917	48.4462		32.468	15.202	56.8372
																								20.3923	16.783	32.4404		23.9122	14.0889	44.6536		27.1449	16.7411	47.2714		24.8046	7.54205	59.6406
																								19.8451	18.5054	30.8036		22.6747	13.1424	43.6837		21.6668	9.97131	46.686		21.635	6.1883	59.2801
																								18.9142	15.3893	30.9783		22.4973	14.5672	41.9692		28.2891	18.4179	47.7566		26.8516	9.81494	56.3831
																								19.8475	15.6299	32.2716		22.968	13.8869	43.3583		26.7861	14.68	48.572		27.3047	10.3588	55.9276
																								16.8746	18.5076	26.4557		28.7181	13.6742	52.7698		28.1836	17.8071	48.0243		27.533	11.5653	53.9543
																								19.6289	17.7662	30.8119		17.0434	12.7975	34.8806		28.1884	16.0614	49.4195		28.6141	13.1425	53.3022
																								19.8481	18.8332	30.6734		19.6648	12.6054	39.3705		29.22	19.9182	48.1747		27.5471	14.8694	49.5597
																								18.2419	20.1216	27.8737		30.6535	13.9663	55.4817		27.4406	16.5609	47.8598		30.6955	16.9947	52.3963
																								18.7073	20.3148	28.4756		21.9568	13.1748	42.4867		27.3141	16.7376	47.5329		27.8645	11.7733	54.1582
																								19.3027	17.2297	30.5828		27.3423	13.1026	51.2924		28.1691	19.1978	47.0908		30.0208	16.284	52.0013
																								19.8747	18.4352	30.8787		22.4798	13.2868	43.2071		28.5043	18.9972	47.7015		30.4786	13.4267	55.9142
																								19.4547	18.457	30.2544		20.1989	13.8746	38.9675		28.4162	19.5761	47.2163		24.3717	11.8184	48.204
																								19.2632	18.8018	29.8297		30.2401	13.2675	55.7549		28.8531	19.7497	47.7435		29.1183	15.5534	51.3102
																								19.5394	19.0183	30.1488		19.1002	12.5047	38.5506		27.3541	16.9491	47.429		29.394	14.6175	52.7128
																								18.6631	19.3834	28.7371		23.1936	14.0589	43.5439		28.7473	20.4285	47.2105		29.7007	11.4512	57.8441
																								20.0498	19.2325	30.8012		21.53	13.4723	41.4806		26.8362	14.0146	49.3676		26.6119	12.9441	50.3205
																								17.952	20.0947	27.4659		22.5475	13.0988	43.527		28.3793	18.4978	47.8397		27.3139	13.7907	50.3807
																								19.3467	19.3145	29.7519		17.4993	13.638	34.8677		26.4118	14.318	48.3574		30.2144	13.5894	55.2672
																								19.4468	18.908	30.058		22.4136	13.0989	43.31		28.5672	15.7294	50.2941		22.9957	17.7001	40.4201
																								20.2947	19.818	30.9321		28.0878	12.3777	53.5512		29.8732	18.5893	49.9608		30.1603	14.8292	53.6765
																								19.0341	19.394	29.2697		20.8277	13.5804	40.2493		29.58	21.7148	47.725		29.0673	14.9862	51.8046
																								19.0952	18.9755	29.5203		20.5532	13.7523	39.6446		29.0597	18.3147	48.9575		28.7596	15.0844	51.2234
																								20.6779	17.0126	32.7465		23.0887	11.6467	46.2961		28.3939	18.5248	47.8401		27.4572	13.8651	50.5205
																								18.5761	19.2545	28.661		19.8614	12.7558	39.5311		28.8246	19.8609	47.6408		27.9216	13.276	52.0039
																								19.8333	18.4845	30.7954		22.5345	13.0591	43.5483		25.8502	12.3377	49.9092		34.9742	14.1315	62.1034
																								20.3873	18.8804	31.4363		16.4202	14.3511	32.6046		28.2849	18.2423	47.8697		30.1694	14.9411	53.5654
																								19.1901	19.0662	29.6195		23.7075	12.724	45.8614		28.7509	20.6621	47.0878		28.3994	13.3229	52.7069
																								18.4734	19.9869	28.2501		16.3577	12.371	34.162		27.3381	16.9499	47.3979		27.7699	11.4494	54.5592
																								19.6541	18.9711	30.3333		21.8957	13.9971	41.5475		28.2537	17.1629	48.6094		30.1282	16.7719	51.7328
																								19.4867	18.5693	30.2525		20.2851	13.5365	39.4181		27.6081	17.4813	47.4047		28.6255	14.605	51.5267
																								19.017	18.7114	29.5096		24.2433	12.9965	46.3967		28.6975	19.3096	47.7878		30.8574	16.1354	53.4063
																								19.915	18.4693	30.9242		20.6059	14.5631	39.0129		28.9719	19.804	47.887		28.1619	11.8521	54.5211
																								19.3191	19.1986	29.755		22.7199	12.185	44.9283		27.6801	16.8074	48.0254		30.02	10.9145	59.4801
																								18.2381	18.5751	28.4266		24.2177	12.4236	47.09		26.1939	14.9114	47.417		28.2103	10.9452	56.2753
																								19.0764	18.027	29.8798		18.89	13.1057	37.5911		26.9809	14.2123	49.3701		27.8353	13.8155	51.1872
																								18.4915	19.9788	28.2802		22.4115	13.5408	42.8274		26.9865	13.4298	50.2998		28.9521	11.9749	55.6334
																								18.353	19.4077	28.2802		21.3657	13.084	41.6246		28.8004	23.0271	46.0303		29.2988	13.8204	53.5098
																								19.8032	18.3743	30.801		20.6355	14.0785	39.4736		28.6242	18.0997	48.4678		29.2211	16.1939	50.8666
																								19.2548	19.3812	29.5932		20.8176	13.7769	40.0408		28.9745	20.0465	47.7464		28.6246	14.6708	51.4527
																								19.4747	18.7812	30.1468		26.6924	12.9058	50.5009		29.1072	22.7561	46.5735		29.6093	15.8526	51.7778
																								17.9853	19.9324	27.5691		29.0619	13.3894	53.6883		27.8148	16.5776	48.4094		28.1536	13.0321	52.7015
																								21.372	16.5225	34.0607		20.4885	13.1793	40.1043		28.6752	18.3297	48.3863		28.9035	12.8884	54.1303
																								18.5447	19.729	28.4424		28.7448	13.4083	53.1523		27.944	16.2118	48.9138		27.6168	12.6016	52.4343
																								20.3667	15.6615	33.0474		17.703	13.5992	35.2273		32.1154	21.0099	51.6823		28.4848	14.6733	51.2342
																								18.9906	18.553	29.5357		27.2041	14.5922	49.3176		25.4991	12.1067	49.6652		31.2254	13.2664	57.3453
																								18.5286	20.0306	28.3172		18.6987	14.5238	36.0538		32.5276	17.0571	55.0817		29.1208	14.7424	52.1467
																								16.8674	19.3374	26.1543		26.9167	14.1069	49.3857		27.1171	18.4562	46.0189		28.3948	12.341	54.1126
																								19.0598	17.8049	29.9525		29.9713	13.6657	54.7815		28.4549	17.4296	48.7062		30.2726	15.0172	53.6425
																								20.1729	16.8168	32.0915		23.24	9.71756	50.0637		29.7773	20.2869	48.7585		28.0957	14.2268	51.1135
																								18.6154	17.6668	29.3561		20.1425	12.62	40.1354		29.0237	18.9791	48.4638		28.1942	11.428	55.3187
																								18.5953	16.5469	29.8571		18.4623	12.881	37.1145		28.7821	19.9699	47.5181		27.9409	12.2177	53.5563
																								20.5991	17.7725	32.2472		20.005	13.1765	39.3221		28.9812	21.2113	47.1271		27.7393	12.627	52.6011
																								20.2468	18.7493	31.2864		23.245	13.4715	44.2348		28.113	16.9731	48.5442		28.0942	12.7138	53.0618
																								22.2814	16.9174	35.1992		22.8803	13.4687	43.6561		29.5482	18.6285	49.464		28.5555	12.831	53.6416
																								18.6219	19.1981	28.7483		30.7218	13.5136	56.1877		27.3266	14.3565	49.7587		15.9819	16.7019	30.5128
																								19.7774	18.5565	30.6822		24.328	14.2654	45.1332		28.7415	23.6948	45.6689		27.6455	12.3767	52.82
																								19.224	18.9787	29.7033		27.4811	13.1821	51.4092		29.515	20.9111	48.0463		28.3828	12.2124	54.2994
																								18.4014	17.2291	29.2384		27.8632	12.3456	53.2239		27.58	16.8359	47.8535		28.8491	12.5302	54.5755
																								18.023	19.9499	27.6153		21.2927	13.4106	41.1656		27.5305	17.9196	46.9823		27.6459	12.4017	52.7857
																								21.3026	18.4458	32.966		20.4843	12.1502	41.2521		27.5346	16.4725	48.074		29.1655	14.203	52.8347
																								20.6645	19.3518	31.6464		22.9577	14.3037	42.9323		27.6412	18.8989	46.5073		30.687	12.4669	57.6963
																								19.8368	17.074	31.4545		27.4112	12.9482	51.6134		27.2228	19.1817	45.725		30.0229	13.6354	54.9079
																								17.7696	20.0757	27.2121		23.9208	14.2406	44.5124		29.6625	22.2549	47.5799		27.5659	13.93	50.621
																								21.199	17.5744	33.2329		19.5631	12.374	39.4561		28.7822	20.5304	47.2064		29.913	17.3825	50.9122
																								18.6976	20.199	28.5025		20.7098	13.8484	39.8055		27.2433	17.0698	47.1711		27.0132	12.774	51.2072
																								20.5784	18.4279	31.9145		22.6899	14.5099	42.3239		27.2999	18.3353	46.3614		27.2844	13.4324	50.7707
																								20.0033	18.8093	30.9086		26.0949	14.22	47.9641		28.3927	18.4207	47.9085		26.1268	11.3231	51.985
																								19.2155	18.2213	30.0008		23.5755	15.2017	43.0909		29.2423	22.7347	46.7684		26.8494	11.753	52.4755
																								20.8994	17.3426	32.9056		27.2047	11.7737	53.0472		27.3745	16.0965	48.1521		26.3963	13.0169	49.8721
																								17.6894	19.4638	27.3008		19.4393	13.7133	37.904		26.7751	15.9819	47.3345		26.7081	12.0654	51.7405
																								18.3991	20.4761	27.9827		21.6414	14.4329	40.7436		29.7927	19.8363	49.0471		26.3005	10.3132	54.2561
																								20.4104	18.6009	31.5895		18.6125	13.8651	36.4501		29.7048	18.2532	49.9483		30.6295	17.1064	52.2037
																								16.47	18.9207	25.7205		25.1789	14.2633	46.4746		28.9282	20.0032	47.7074		32.427	16.9971	54.9806
																								19.7269	16.5943	31.5401		21.3019	12.6571	41.9979		31.4337	20.0881	51.2531		31.8181	14.635	56.4875
																								20.1845	17.0912	31.9648		23.6816	14.3815	44.0031		27.765	18.7441	46.7828		35.3921	18.0653	58.4653
																								19.6965	15.3699	32.198		24.2223	13.7429	45.5046		30.3075	17.5526	51.3616		29.2659	17.9556	49.5146
																								18.8553	18.8731	29.2096		22.4392	14.0475	42.3626		30.8714	19.0012	51.1362		31.1287	15.55	54.3969
																								17.831	19.897	27.3591		23.8335	13.9849	44.6351		32.3636	21.3438	51.8433		26.2178	7.01623	64.9731
																								18.7678	18.6165	29.1841		21.6729	13.7026	41.477		29.4025	16.3504	51.0025		30.2765	14.3293	54.4341
																								18.2017	17.7899	28.6922		20.6653	13.4934	40.0727		26.7714	13.0879	50.3833		39.051	13.5499	69.4838
																								19.7087	16.2833	31.6799		26.3394	13.4726	49.2041		31.5234	16.6245	53.959		30.5308	15.1172	53.9344
																								18.8348	18.2673	29.424		22.3095	14.2339	41.9774		25.6422	12.2354	49.7132		31.7151	13.1847	58.2581
																								17.7733	17.1932	28.3141		22.0827	14.1945	41.6591		28.6132	12.8066	53.7709		29.0005	14.2257	52.5411
																								20.0935	16.8397	31.9578		21.3076	11.3911	43.6543		26.2847	11.5825	51.8121		37.141	12.4566	68.3619
																								18.6795	18.8415	28.9662		23.0296	14.3166	43.0387		25.4417	12.6131	48.853		27.4285	10.7149	55.392
																								19.1162	16.6889	30.5691		18.758	12.4515	38.0433		29.3623	15.082	52.1654		29.7384	15.7904	52.0306
																								20.3862	17.058	32.2856		25.4166	13.8183	47.3269		28.2913	18.1224	47.9636		33.1132	18.1713	55.0195
																								19.6039	18.6505	30.3928		21.9202	14.4485	41.1685		29.1324	19.5455	48.2709		30.9968	15.278	54.4788
																								17.9085	18.5304	27.9609		23.6029	14.9377	43.3612		30.9604	16.1398	53.5629		29.9374	15.6362	52.4872
																								18.7859	19.5002	28.8731		22.327	15.4456	40.9647		28.4185	15.8896	49.9214		34.4558	16.0851	58.9263
																								18.4633	19.2256	28.5057		25.6012	12.8723	48.7626		28.1925	16.2763	49.2386		31.4953	14.7983	55.7906
																								19.498	18.7396	30.1985		22.0152	13.3852	42.355		28.9025	16.008	50.5519		26.8921	8.41975	60.5084
																								20.5982	17.9625	32.1555		27.6755	11.6626	54.0218		27.2172	15.7903	48.1767		30.8349	16.6307	52.922
																								18.9545	20.0295	28.9285		22.8295	13.6407	43.3933		29.6436	19.2345	49.2008		28.7964	15.532	50.8393
																								19.5184	17.5963	30.7258		27.2873	11.8446	53.0611		28.9584	17.8477	49.1406		29.7128	12.3326	56.3125
																								17.2032	19.4143	26.6134		21.9792	12.3245	43.5159		27.4907	15.9339	48.4689		29.8083	15.4802	52.4421
																								19.2592	19.0462	29.7285		27.5143	11.8482	53.4425		29.0248	16.1016	50.6532		28.1471	13.9242	51.5525
																								19.5569	17.2694	30.9389		22.0217	13.2777	42.4749		27.8635	15.4035	49.528		29.6546	12.5867	55.8097
																								21.3562	17.5254	33.491		27.2672	12.6263	51.826		29.883	21.0428	48.4935		33.7059	17.692	56.2883
																								20.8998	16.8332	33.1729		27.2706	13.0459	51.2509		28.7617	18.5486	48.3641		30.515	17.7933	51.4862
																								20.061	18.8038	30.9927		19.8938	12.0345	40.4105		26.1113	15.1002	47.1054		37.66	16.4008	63.4412
																								20.1307	16.8881	31.9897		23.3437	13.8753	43.9696		29.5901	20.1728	48.5601		31.4613	18.4812	52.3592
																								16.4409	19.9141	25.3534		20.2743	13.408	39.5276		28.7085	19.1668	47.887		29.4304	12.766	55.1692
																								19.9567	18.8195	30.8362		22.6388	14.5419	42.2105		28.0987	16.1788	49.1783		32.9606	18.2071	54.7708
																								20.4263	16.9392	32.4087		20.2526	14.4881	38.5199		27.3736	16.1127	48.1361		30.9835	16.1782	53.5572
																								19.2142	18.4115	29.9197		20.8853	14.2783	39.6931		28.242	17.5908	48.2676		32.1832	17.9522	53.8259
																								19.77	15.7281	32.0937		27.8485	11.4926	54.6187		29.118	18.7578	48.7498		30.9931	18.6418	51.5604
																								17.4845	19.4119	27.0241		22.4395	13.4418	42.9758		28.053	17.9443	47.7323		32.2011	18.6969	53.2862
																								16.456	19.8235	25.4044		24.658	14.0206	45.9068		27.2892	13.9726	50.1337		28.1292	15.4973	49.845
																								19.7931	16.9957	31.4315		22.8603	13.3224	43.7787		29.6446	19.0564	49.3166		29.7091	15.4391	52.3297
																								18.8478	18.2281	29.4605		20.077	12.9891	39.6309		27.9907	19.275	46.7845		30.282	16.1602	52.5083
																								19.0279	18.2225	29.7251		29.5861	13.8052	53.9846		28.5115	15.9201	50.0328		29.2296	16.3055	50.7794
																								17.9424	18.9531	27.8515		22.3629	13.5434	42.7426		26.1706	13.5502	48.8388		30.2002	13.3415	55.5828
																								18.3352	19.7615	28.1284		23.4409	14.7493	43.2775		27.5677	16.7629	47.8926		30.288	16.7365	52.0042
																								20.2992	18.0734	31.663		20.7115	13.6003	40.044		29.4408	15.5092	51.8451		25.4465	17.0326	44.5108
																								18.9026	17.9615	29.6543		23.3727	13.9238	43.9668		29.0823	16.9065	50.0484		31.1893	16.1895	53.8615
																								19.1807	17.8747	30.1		27.2566	13.0588	51.2116		29.0652	21.3435	47.1793		32.3782	19.6935	52.8581
																								17.493	20.3933	26.7158		31.5187	13.5944	57.3559		28.6418	16.2871	49.9042		28.555	12.4066	54.2788
																								19.8571	18.3233	30.8981		25.5872	10.2464	53.1329		28.4676	18.1244	48.2231		28.5114	11.1618	56.3672
																								20.4795	17.436	32.2323		26.0972	14.0917	48.1044		29.0699	18.7398	48.6867		29.2001	14.5488	52.4834
																								20.6178	17.8073	32.2557		27.9446	12.5407	53.0688		28.4987	16.5929	49.4329		30.2942	16.3619	52.344
																								19.3939	19.0595	29.9199		25.608	14.8437	46.5711		27.7221	16.772	48.1173		30.0526	15.576	52.7203
																								19.9883	18.9494	30.8283		23.4902	13.7429	44.3366		30.036	21.903	48.2722		31.4496	18.3559	52.4341
																								20.118	17.252	31.7847		24.173	10.9616	49.2613		28.876	17.393	49.3544		30.9495	18.0571	51.9216
																								19.1466	18.6882	29.7074		29.5217	13.0572	54.8875		28.5106	17.6368	48.6299		30.0063	16.1556	52.0976
																								18.7555	19.6357	28.7792		30.0685	13.7705	54.7967		28.6239	17.4129	48.9647		29.8087	17.6377	50.5539
																								18.634	17.5066	29.4579		29.7135	12.7758	55.6139		29.0176	19.2872	48.2654		30.6851	16.6256	52.6964
																								17.3773	19.5706	26.8148		19.0039	13.7767	37.1496		28.1374	18.063	47.7793		31.1619	17.6579	52.544
																								18.7729	18.6736	29.1661		22.2049	13.2606	42.7913		29.5261	22.2283	47.402		30.5041	18.4993	50.9502
																								18.1023	19.0265	28.0557		29.288	12.378	55.5357		28.8417	18.312	48.6449		30.355	15.2612	53.513
																								19.2796	18.5602	29.9541		21.5458	12.5249	42.5585		27.603	16.5926	48.0829		42.3337	18.5695	68.1978
																								19.8042	18.8858	30.5871		30.3178	13.0986	56.1248		27.1416	15.7933	48.0611		35.2857	16.8409	59.4113
																								18.1702	18.5056	28.3522		24.7601	14.727	45.3568		29.1253	20.8297	47.5331		30.3576	14.8208	53.9922
																								20.2954	18.9369	31.2797		25.2571	12.5121	48.6858		28.9947	15.1134	51.5557		29.6701	16.7001	51.106
																								19.8752	19.3946	30.4863		20.1609	11.7295	41.2425		29.1246	16.9517	50.0744		30.6428	14.6566	54.6237
																								20.5618	18.2411	31.9698		20.8376	14.0853	39.7873		27.7546	15.9249	48.8787		29.0477	14.1479	52.707
																								20.0672	17.7519	31.4697		19.7229	14.6026	37.5945		25.9615	14.1026	47.8821		44.1913	16.3253	73.416
																								18.944	20.0574	28.901		19.4538	14.5635	37.2025		27.7297	17.2234	47.777		32.8508	17.9471	54.8108
																								19.2154	17.7744	30.1958		20.9814	14.6348	39.5393		27.957	12.9802	52.4589		24.3794	15.3871	44.1765
																								20.0554	19.5566	30.6848		21.7454	13.881	41.4209		29.639	17.1487	50.6855		28.742	13.5607	52.9519
																								20.4049	18.134	31.7906		19.5677	12.9997	38.7967		28.4076	15.5595	50.2112		30.0953	13.5878	55.0854
																								18.3011	18.7881	28.4355		21.3953	14.5919	40.2243		30.9646	20.716	50.213		30.436	15.5345	53.3498
																								19.348	18.9133	29.9097		23.1493	12.9592	44.6621		30.5283	20.9435	49.465		30.4435	15.3747	53.5256
																								19.5192	19.3071	30.006		23.7101	13.1828	45.3091		29.1672	17.6339	49.6104		30.5295	17.4821	51.7449
																								20.1015	15.8293	32.5363		21.5767	14.4014	40.6739		31.5603	21.7147	50.5145		30.2778	17.1456	51.6395
																								18.916	20.3906	28.7494		22.464	13.9065	42.5365		27.9444	15.865	49.2206		31.9753	16.498	54.7551
																								19.4507	19.677	29.7689		22.7506	13.6127	43.2948		29.8831	19.8735	49.156		30.5407	15.5275	53.5188
																								20.2228	18.9504	31.1694		24.2239	13.0221	46.335		29.1755	14.8165	52.1506		28.5174	15.2905	50.6441
																								19.0489	19.5376	29.2402		23.6985	14.6081	43.8093		30.9052	23.6486	48.6797		27.4245	10.5288	55.7744
																								18.236	19.8771	27.9494		22.3072	12.6906	43.6112		28.7345	19.2502	47.8762		32.6916	18.0616	54.4876
																								18.4803	19.7955	28.3292		23.1641	13.8591	43.6978		26.7312	13.4341	49.8813		28.73	10.3611	58.4497
																								20.4054	15.6598	33.1066		23.3528	12.6235	45.4068		27.2573	13.9938	50.0592		26.1512	15.7837	46.5543
																								18.7604	18.9567	29.0375		21.1672	13.6025	40.767		30.2674	16.8122	51.903		31.127	15.1979	54.7728
																								19.9856	18.4984	31.0139		21.7068	14.1359	41.1175		30.2236	18.3844	50.6211		32.1694	17.2764	54.3589
																								19.732	19.4185	30.2705		23.6739	13.385	45.0249		25.6071	13.525	47.9665		33.6552	15.6103	58.2135
																								21.1602	17.0619	33.4383		23.381	14.3522	43.5578		26.8612	14.7873	48.5755		29.2429	10.837	58.295
																								18.6183	19.3772	28.6764		23.2383	12.7279	45.0857		27.7037	17.2714	47.7027		25.5568	9.9758	53.6704
																								16.4548	19.9986	25.3479		25.8863	13.0678	48.9798		28.0334	16.0045	49.2287		29.2677	13.1978	54.2816
																								19.1851	20.214	29.1925		21.4482	13.4442	41.3825		30.5952	17.2303	52.0435		22.799	18.5445	39.6416
																								18.5712	18.6834	28.8673		22.3584	13.1895	43.1157		27.2855	15.7064	48.355		28.5213	11.881	55.0785
																								19.1484	19.5308	29.3839		23.0723	13.6164	43.8028		29.05	18.4819	48.8286		31.324	17.887	52.6048
																								20.03	17.82	31.3821		18.9214	13.6588	37.1245		28.3671	16.2458	49.5256		19.9622	17.2644	36.169
																								18.2689	17.7733	28.8002		22.4253	12.5697	43.9488		27.211	15.8658	48.1011		27.5636	12.5749	52.39
																								19.7268	17.1936	31.2293		25.2955	13.6518	47.3226		27.76	17.2988	47.7652		26.8773	10.2539	55.4067
																								18.3188	19.6254	28.1535		22.7036	13.5614	43.275		26.8565	16.235	47.2426		29.6905	14.6301	53.1601
																								18.4405	19.7882	28.2719		24.7244	12.8781	47.325		30.0014	19.4464	49.59		31.1692	20.1059	50.8592
																								19.7277	19.4518	30.2511		23.6652	13.5699	44.8017		26.5517	15.0203	47.8693		30.5913	15.582	53.5389
																								19.1027	18.6689	29.652		26.9429	13.6261	49.9886		28.7777	15.9362	50.431		28.5271	16.1924	49.8135
																								19.0707	19.7266	29.2		19.8623	13.6536	38.6349		29.7663	21.909	47.893		29.2319	14.4791	52.6155
																								19.94	17.0858	31.6041		20.8482	12.6635	41.2468		27.54	16.8848	47.7576		29.0988	16.9121	50.0732
																								18.3017	19.4918	28.1776		21.6225	13.2857	41.8239		29.504	15.5778	51.8784		17.6023	17.4947	32.5346
																								19.0288	17.8257	29.8978		23.0661	14.8017	42.6462		28.8773	17.3768	49.371		30.5009	16.938	52.1519
																								17.917	19.0949	27.7622		20.7416	13.5241	40.1629		29.0442	20.3358	47.689		32.6348	18.4672	54.0932
																								20.5189	16.3947	32.8428		20.7214	13.8936	39.7796		27.3277	14.4783	49.6277		28.9037	15.6306	50.9025
																								18.1125	19.784	27.7997		24.103	14.3656	44.68		30.1657	17.1008	51.5106		28.9786	18.2769	48.8673
																								19.3864	18.1365	30.2919		21.7794	12.2933	43.2279		28.0619	15.3226	49.9104		27.7672	14.2127	50.6111
																								18.7474	19.6565	28.7592		19.8161	13.9376	38.3039		30.7407	21.8596	49.2836		32.0629	17.6599	53.8789
																								19.0075	18.3912	29.6254		23.984	13.5903	45.2906		27.7322	18.211	47.0785		29.8083	15.913	52.0182
																								17.4153	18.6568	27.1915		22.1604	13.6413	42.323		30.3091	21.1554	49.0422		29.2097	16.3554	50.7108
																								20.1534	18.4897	31.2641		22.8012	13.7113	43.2719		26.3861	14.687	47.9395		41.0424	16.2379	68.7526
																								18.8119	18.8807	29.1421		23.6012	10.4535	49.191		28.5325	16.803	49.3054		30.095	16.8354	51.6286
																								18.6871	19.9195	28.5817		22.8562	13.7961	43.2768		27.3323	15.6726	48.4564		28.9103	15.8484	50.7105
																								18.5983	17.505	29.4049		22.7112	14.8938	42.0146		27.8371	17.286	47.8943		32.0437	17.6543	53.8584
																								19.4267	18.4501	30.2134		21.8386	13.1212	42.3503		27.8629	16.6278	48.4454		31.1964	17.4944	52.7278
																								19.1773	17.2232	30.3957		23.2447	12.7228	45.1034		28.4138	16.2043	49.6341		28.7889	18.3789	48.5175
																								18.821	17.7091	29.6432		23.5261	12.3467	46.0468		25.1987	14.9387	45.8411		40.0639	17.1543	66.2543
																								19.8514	17.5736	31.2335		20.8396	12.2853	41.6771		31.5695	19.2975	51.9547		30.7488	16.6316	52.7843
																								20.2455	17.0454	32.0801		21.6456	13.0668	42.099		26.6467	17.0566	46.2858		30.9809	18.8268	51.4149
																								18.7502	16.9702	29.879		20.6323	12.8497	40.6859		27.0209	14.8823	48.7333		27.7637	15.4935	49.2832
																								17.344	19.753	26.705		21.5733	12.8875	42.1801		31.2754	18.8108	51.8592		30.193	19.1884	50.0261
																								20.5277	18.302	31.8962		21.6821	13.9685	41.235		30.7027	18.667	51.1213		30.6104	19.5372	50.4121
																								18.2319	17.1903	29.0028		20.3351	13.2992	39.734		29.5499	20.064	48.5652		30.6841	18.0321	51.5533
																								18.7975	17.3764	29.7582		23.3093	13.6214	44.1819		30.2126	20.1373	49.4734		28.4943	14.8549	51.0497
																								18.6261	17.2119	29.5779		20.8036	10.9122	43.5071		28.8071	16.8986	49.6433		27.4689	12.2539	52.7196
																								18.0228	17.1868	28.6908		24.694	11.9663	48.5256		27.1961	12.9692	51.2381		27.3204	13.6001	50.625
																								17.7296	19.541	27.3312		18.232	14.9098	35.0365		28.7788	16.1558	50.2336		33.7935	17.7468	56.3679
																								17.5505	19.8168	26.983		23.5055	12.1639	46.2576		28.0561	15.8013	49.4514		32.9982	17.457	55.4373
																								18.0893	20.0097	27.6906		22.3929	13.7577	42.5725		27.9124	14.9869	50.0115		30.237	16.4839	52.1471
																								18.7136	18.8205	29.0244		22.2611	13.3698	42.7646		28.4682	18.2474	48.139		29.5533	13.7657	53.9839
																								20.3843	16.7752	32.4332		23.3535	11.3088	47.271		27.6266	16.0894	48.5355		25.2213	18.1333	43.4393
																								20.6906	16.3008	33.1575		21.7812	13.1715	42.2025		28.3721	18.2664	47.9836		31.592	18.044	52.8834
																								18.907	16.9118	30.1455		24.9899	12.3316	48.4932		28.6847	16.9207	49.4448		29.2071	15.3003	51.7005
																								19.2924	16.92	30.7187		21.5874	13.1206	41.9433		27.9385	20.3379	46.1011		30.8815	17.1551	52.5333
																								20.6999	16.0753	33.3028		20.6509	13.7059	39.845		27.2317	16.4968	47.6022		36.5944	18.6859	59.7085
																								20.1348	15.1047	33.0465		22.3397	13.576	42.6713		28.5602	16.8476	49.3174		29.0827	18.4708	48.8838
																								19.6477	15.0691	32.3121		24.3696	14.5357	44.9297		28.3443	16.8742	48.9713		31.4577	16.7336	53.7629
																								19.2052	15.2328	31.5236		23.0596	14.0982	43.2974		27.8118	16.1365	48.7799		34.47	17.6153	57.4881
																								19.7116	17.0977	31.258		23.1874	13.6694	43.9307		29.7437	20.0928	48.8292		30.8114	15.9654	53.4989
																								20.3172	15.1741	33.2826		22.4497	13.6448	42.779		30.1062	20.392	49.1727		30.5373	15.7749	53.268
																								20.7614	15.2032	33.9487		18.8366	14.4188	36.3497		29.4865	17.7482	49.9949		31.7215	18.0288	53.0821
																								18.1716	17.7557	28.6604		19.9285	15.0866	37.5402		28.8965	17.8548	49.042		31.2016	18.596	51.9029
																								20.2903	14.0772	34.0252		21.6865	13.6462	41.5584		27.0545	15.7436	47.972		29.7655	14.3449	53.6127
																								20.6808	15.2128	33.8188		23.2944	12.0375	46.0829		29.3554	18.5302	49.2471		30.4498	15.6533	53.2564
																								20.3888	16.3791	32.6559		24.9021	14.0149	46.301		28.7571	16.5902	49.8223		28.5193	18.1087	48.3063
																								19.3767	15.036	31.9167		22.3321	13.6721	42.5637		28.6793	19.6691	47.5411		29.6675	16.9194	50.9182
																								18.6676	16.3454	30.0705		21.5598	14.0574	40.9563		30.1093	21.1323	48.766		28.362	14.3634	51.3796
																								19.2077	17.4524	30.3325		19.4305	13.987	37.6496		28.5985	18.4918	48.1606		28.5529	11.5884	55.6452
																								17.9307	16.5024	28.8765		18.1042	13.4826	35.9733		28.968	18.4797	48.7158		28.7066	13.8985	52.4664
																								18.5242	16.2304	29.9123		18.5851	13.7021	36.546		27.427	15.9147	48.3864		38.3403	17.6078	63.227
																								20.932	14.2163	34.9305		19.4128	13.8564	37.7351		25.5746	13.6179	47.8071		29.8888	13.3038	55.1343
																								19.0047	14.1968	31.8989		21.4502	13.9054	40.9252		26.9172	14.2607	49.2153		12.9196	16.6701	25.9176
																								18.887	17.9043	29.6531		21.4634	13.1663	41.6952		30.7192	21.9888	49.1912		30.4661	15.1931	53.7509
																								20.3551	14.8475	33.5593		21.9281	14.0681	41.5329		29.7314	21.5549	48.0195		31.2012	18.1989	52.1846
																								19.3709	16.5341	31.0317		23.1962	12.7658	44.9726		26.4746	15.2825	47.4991		29.6909	13.8374	54.1084
																								17.8295	16.543	28.7021		19.9533	13.6479	38.7867		28.0281	16.323	48.9449		29.9479	16.6801	51.5393
																								20.2688	14.7604	33.4875		23.5335	13.5254	44.6408		28.4384	18.6841	47.8002		28.8884	15.8377	50.6848
																								20.4075	15.619	33.1353		22.4051	14.45	41.9299		28.1825	16.226	49.2682		29.5122	16.4792	51.0603
																								18.9903	15.7104	30.9098		21.0783	12.7191	41.563		29.6302	20.4085	48.4855		31.3647	19.5552	51.4865
																								19.2241	15.1677	31.5967		19.1388	11.977	39.215		29.1223	19.8423	48.0827		30.9778	18.2325	51.8334
																								19.1158	16.5225	30.6561		21.1497	11.7074	42.9387		29.4686	17.4716	50.1762		30.9639	16.915	52.8615
																								19.2973	15.099	31.7492		17.2746	12.4987	35.5488		28.3678	17.896	48.2324		29.5801	16.955	50.7566
																								19.1784	16.9571	30.5295		18.4447	13.369	36.6201		28.3041	17.3353	48.5468		28.1395	16.0359	49.3677
																								19.5626	16.8599	31.1517		23.9811	12.0434	47.2217		27.6204	16.0654	48.5482		29.3145	16.846	50.4494
																								18.6972	16.8454	29.8623		20.5873	13.8288	39.6294		28.708	20.2644	47.2419		29.4235	14.1631	53.2841
																								18.6521	16.9558	29.741		22.5415	13.5463	43.029		29.1194	19.8246	48.0854		30.2048	18.1811	50.7349
																								19.0006	16.965	30.2586		22.8271	13.8553	43.1686		29.1265	18.2798	49.0845		29.2386	16.8513	50.3281
																								18.1148	17.0099	28.91		19.7505	13.518	38.5795		26.2636	14.7973	47.6365		30.0796	15.4661	52.8754
																								19.213	17.0362	30.5401		19.2311	13.3449	37.9105		29.5433	20.2875	48.4236		30.9301	15.0647	54.6119
																								20.5634	15.6418	33.359		20.9047	13.7558	40.1989		28.9406	16.4082	50.258		29.4523	15.9065	51.4831
																								20.5269	15.8562	33.1709		21.5612	11.4816	43.9517		28.8577	17.7473	49.0644		30.0243	16.2719	52.0144
																								21.4068	15.1072	35.0112		23.598	14.2338	44.0101		27.9507	16.464	48.7097		31.7743	17.837	53.3092
																								17.6765	16.8248	28.3388		20.4697	13.9529	39.3232		28.4708	16.8722	49.1611		28.6263	15.709	50.4077
																								18.9053	17.7869	29.7328		18.8034	13.867	36.7538		29.7967	18.6041	49.8417		26.0994	16.296	46.0457
																								19.5688	16.2723	31.4726		20.3114	12.2502	40.8419		28.5791	15.9834	50.0824		30.1273	16.4021	52.0522
																								19.0028	16.9184	30.2845		21.7171	13.2423	42.024		29.7397	22.083	47.7683		27.2257	13.6479	50.4169
																								20.0938	16.2504	32.2829		19.9748	13.5939	38.8708		27.9772	16.7071	48.5517		29.8613	14.1117	54.0442
																								19.251	16.7395	30.7442		17.9186	14.9627	34.5116		27.8463	17.4202	47.8083		29.6678	16.294	51.4585
																								20.0325	16.2473	32.19		21.2002	13.8438	40.5861		26.2916	12.4105	50.5313		27.2031	14.513	49.3933
																								19.2737	14.742	31.9452		18.6287	11.9864	38.3487		25.4235	15.7781	45.4418		36.2872	17.6941	60.1114
																								18.2926	18.4385	28.5564		23.3592	14.2417	43.6265		27.0579	15.5685	48.1318		33.8271	17.7828	56.3927
																								20.7035	16.0794	33.3083		22.9176	12.6165	44.6997		28.0613	19.9739	46.4761		30.3282	13.2877	55.87
																								19.7429	16.7617	31.4741		23.224	12.2507	45.6754		26.9429	15.797	47.7502		31.6491	15.9054	54.834
																								20.7186	14.9191	34.0773		23.5952	11.813	46.9063		29.2149	17.1209	50.0745		26.3564	18.3172	44.9903
																								18.3973	16.4512	29.6077		21.9273	13.2568	42.3499		29.4881	20.1357	48.4347		29.9048	16.168	51.9278
																								19.8561	15.2712	32.504		22.8842	13.8236	43.2869		27.9616	16.8099	48.4481		34.0167	19.0352	55.6848
																								19.4963	15.4023	31.8699		22.2736	14.0789	42.0668		28.9167	18.2316	48.805		31.2607	15.4126	54.7424
																								18.7606	14.9509	31.0139		21.9616	12.5663	43.1864		29.5328	20.5547	48.2637		31.1948	18.9127	51.6664
																								19.5198	16.1501	31.4651		23.5227	13.9003	44.2262		29.2865	15.2275	51.8951		26.6432	16.4704	46.7349
																								19.9692	15.4788	32.548		21.4168	13.5256	41.2459		27.839	15.0089	49.8744		28.3255	11.9234	54.6766
																								17.2392	18.0321	27.1725		22.4219	13.5284	42.8579		25.9645	15.1876	46.7983		29.0327	17.342	49.6317
																								20.0839	15.0953	32.9727		24.6912	11.4835	49.2712		29.3028	19.354	48.6363		29.4976	14.4963	53.0158
																								18.5669	16.1747	30.0044		21.8756	12.6046	43.0024		31.4978	18.229	52.6052		29.6714	19.0907	49.334
																								20.6569	15.8354	33.3846		22.4165	12.2071	44.3943		28.854	20.2418	47.4646		29.3596	15.5204	51.7123
																								19.6793	17.1336	31.1911		22.208	11.4042	45.1661		27.4776	17.7856	46.9943		29.8812	18.0415	50.3627
																								19.6293	16.228	31.5883		22.7647	12.7968	44.2306		29.1513	16.2519	50.7145		25.7119	17.0345	44.901
																								19.8178	17.3087	31.309		22.9686	13.6367	43.6158		28.2468	16.1098	49.4632		29.1636	18.54	48.9591
																								20.39	12.8994	35.1857		24.9786	13.383	47.1247		26.3702	15.9114	46.7748		33.9635	18.0668	56.3527
																								18.6959	16.1288	30.2277		22.2509	13.4898	42.6246		26.012	14.2294	47.8257		28.6763	11.3227	56.3408
																								19.7959	15.636	32.1874		23.4544	13.471	44.571		28.9882	15.324	51.339		27.2422	12.7906	51.5564
																								18.2892	16.4153	29.4621		21.7805	13.9785	41.3845		29.6952	21.4348	48.0293		26.2276	8.15595	60.1411
																								19.1098	16.9345	30.4358		19.7485	12.9141	39.1797		30.1655	19.0154	50.1025		27.199	10.0514	56.4398
																								18.717	16.8931	29.8695		22.3929	14.2895	42.056		32.6821	14.3047	58.2487		15.7247	16.0347	30.4744
																								19.1494	15.9264	31.0299		21.7463	14.4475	40.8954
																								17.9287	16.4519	28.8996		25.5291	13.7588	47.5743
																								17.7785	16.5319	28.6339		20.9637	13.752	40.2994
																								19.3094	17.4614	30.4791		22.8143	13.3177	43.7116
																								19.3421	16.1313	31.2095		24.0568	11.701	47.8514
																								18.9637	17.0155	30.1762		21.09	13.4108	40.8396
																								19.1147	17.7256	30.0691		22.1178	12.4761	43.5578
																								20.0232	17.6224	31.465		23.8966	13.9064	44.8134
																								19.4824	17.0122	30.9571		20.6495	12.5183	41.0894
																								19.3248	16.2586	31.1124		23.5938	13.7411	44.509
																								18.3167	15.4265	30.0396		22.5885	13.554	43.0975
																								17.7178	17.3336	28.1725		21.6835	13.8956	41.3092
																								17.2109	17.5417	27.328		23.6235	14.4356	43.8566
																								20.1026	14.7144	33.2594		21.4719	12.8872	42.0149
																								19.101	15.4399	31.2372		21.3985	13.7525	40.993
																								20.3275	16.2132	32.6571		25.8292	14.0192	47.7634
																								19.905	14.1501	33.3571		23.6496	13.3562	45.0147
																								17.883	16.7149	28.7006		20.0291	14.3729	38.2653
																								18.8228	17.3475	29.8092		22.6582	12.7788	44.0782
																								19.896	17.5689	31.2998		21.5409	14.1091	40.8811
																								17.8974	16.7675	28.6963		20.8659	13.4553	40.4337
																								16.1373	16.0347	26.3846		21.997	14.1622	41.55
																								19.1302	15.0051	31.554		20.1933	12.5609	40.2851
																								19.3635	15.8149	31.4187		22.6408	12.4746	44.42
																								20.6816	13.9546	34.7382		21.6948	13.6361	41.5785
																								14.3536	14.075	24.6257		19.7458	12.692	39.4064
																								18.5896	14.8112	30.8346		24.5869	13.6683	46.1748
																								20.5008	15.3931	33.4218		22.685	13.4536	43.3564
																								19.1359	18.1357	29.9234		23.6666	13.2306	45.1876
																								20.5768	18.7563	31.7677		21.8751	13.5525	41.954
																								19.5812	20.2452	29.7511		20.8284	13.3675	40.4579
																								19.0664	18.8427	29.53		22.33	13.6593	42.5739
																								20.5665	17.1773	32.4921		23.6951	13.9094	44.4932
																								16.2943	19.021	25.4277		23.507	11.3375	47.4846
																								20.4883	17.3495	32.2887		23.1961	12.6782	45.083
																								20.3884	17.6928	31.9733		23.8725	11.9092	47.2297
																								19.7073	17.6948	30.96		25.1697	12.8315	48.1138
																								20.4868	18.3468	31.8128		22.3316	11.0255	45.972
																								20.3834	19.1872	31.3075		23.4951	13.1514	44.9977
																								20.6961	18.7247	31.9558		21.025	13.7938	40.3586
																								19.0457	19.48	29.2568		22.2477	13.37	42.743
																								18.2989	19.5428	28.1531		16.8917	12.8928	34.5423
																								19.8865	17.5805	31.281		23.2579	13.832	43.875
																								17.49	19.6531	26.9503		23.8771	13.6323	45.0761
																								18.0074	17.847	28.3797		23.0385	14.2869	43.0798
																								19.5444	18.6513	30.3016		23.0877	13.8231	43.6179
																								18.5901	18.9003	28.8108		21.676	14.8316	40.4547
																								18.8566	18.0909	29.5297		21.4057	13.7469	41.0111
																								18.6406	18.9279	28.8759		21.6214	15.1227	40.1323
																								18.7164	18.7463	29.0581		20.7644	15.471	38.5428
																								17.2361	19.4316	26.6572		23.5565	12.8826	45.4206
																								18.5306	18.286	28.9687		23.7171	14.0535	44.3801
																								18.9916	16.5624	30.4457		20.3761	11.2237	42.3043
																								17.5429	20.0805	26.8869		22.7695	13.3054	43.6534
																								17.5407	19.647	27.0234		21.701	12.4389	42.9131
																								18.8185	19.5655	28.895		22.1768	12.6148	43.4829
																								17.9158	19.5101	27.612		21.0667	12.2046	42.1514
																								16.6955	19.6208	25.8121		23.2075	11.251	47.11
																								18.1342	18.6454	28.2458		24.9026	11.785	49.1461
																								17.373	19.4791	26.8396		20.9186	11.8904	42.3061
																								16.9356	19.7642	26.1131		21.2707	11.9433	42.8248
																								18.4681	20.1697	28.1818		24.0216	13.0505	45.9691
																								18.9366	17.391	29.9607		20.3667	12.6665	40.4571
																								19.4746	19.2715	29.9545		22.5818	11.6693	45.4085
																								18.0732	21.0372	27.3457		18.5068	11.2877	39.0126
																								19.4636	16.9037	30.9799		22.5862	12.0973	44.8178
																								20.3621	17.735	31.9108		22.2624	12.3383	43.9702
																								19.8082	17.664	31.1279		23.4928	11.1584	47.754
																								19.7323	19.1386	30.3807		20.1238	12.3018	40.4703
																								18.5728	19.0978	28.7145		22.0724	11.1521	45.3213
																								18.5627	19.8406	28.4314		22.9993	12.6263	44.8191
																								19.6502	19.0362	30.3012		23.5832	11.2725	47.7207
																								18.5104	19.7162	28.3971		21.9164	13.0988	42.5039
																								18.6734	20.1151	28.4965		19.0549	11.3068	39.9229
																								19.1597	18.6092	29.7569		22.1802	12.1563	44.0676
																								19.4351	18.9304	30.0322		22.4811	12.2978	44.3837
																								17.8886	20.08	27.3829		22.2734	12.2281	44.1272
																								19.9027	19.7609	30.3855		22.9258	9.60389	49.7457
																								19.2887	20.0487	29.3997		21.5248	13.1745	41.7877
																								19.2901	16.7596	30.7937		21.485	11.4389	43.882
																								20.6282	18.1849	32.0956		23.8549	12.6844	46.1555
																								21.4834	17.6816	33.6		19.6642	11.3656	40.8876
																								19.3549	18.8173	29.9591		24.4111	11.2918	49.104
																								18.3025	19.3214	28.24		23.1236	13.1141	44.4395
																								20.325	17.1405	32.1508		24.6818	11.3656	49.4486
																								18.471	19.4808	28.4263		23.7886	12.4708	46.3203
																								19.1584	19.5177	29.4026		16.7108	11.7647	35.3837
																								18.6436	19.2319	28.7671		20.0806	11.4831	41.4355
																								19.1292	18.6013	29.7168		23.9017	12.5174	46.4455
																								20.089	18.3787	31.2155		24.3421	11.7018	48.333
																								19.2646	19.0307	29.7451		22.2321	11.7332	44.727
																								19.0461	18.3947	29.6821		23.2351	12.2086	45.747
																								18.8148	20.0223	28.728		20.2434	13.2847	39.5989
																								18.7999	18.8504	29.1375		21.535	10.9938	44.6432
																								18.939	19.1848	29.2124		20.3916	12.6677	40.4913
																								19.5146	20.06	29.7197		26.4457	12.3538	50.8697
																								18.0657	19.2707	27.9132		20.833	11.149	43.1988
																								20.5154	18.103	31.9674		23.4911	12.4874	45.807
																								17.8656	20.2778	27.2833		23.4372	12.543	45.6428
																								20.5767	18.5465	31.8559		20.8507	11.8956	42.185
																								18.8518	17.8886	29.6098		23.8434	11.6924	47.5074
																								18.6719	19.0678	28.8667		23.1622	12.2328	45.5955
																								19.6214	18.7519	30.3741		22.1726	11.8728	44.4321
																								18.4609	17.1982	29.3402		21.9485	13.4449	42.1798
																								18.6731	18.3205	29.1651		21.0214	12.7011	41.4901
																								18.6823	19.2959	28.7982		21.7264	11.9059	43.6392
																								19.764	17.1612	31.3036		21.389	12.5236	42.3004
																								19.7215	18.2822	30.7172		22.0219	11.8498	44.2088
																								18.6689	19.1689	28.8248		21.0723	11.926	42.5139
																								19.4712	20.0418	29.6659		20.1875	11.583	41.4831
																								18.515	18.7598	28.7559		21.3843	13.0043	41.7428
																								19.4032	17.5794	30.564		20.8842	11.1468	43.2867
																								20.4824	15.2352	33.4968		25.7515	11.5397	50.9779
																								17.8155	19.7602	27.3841		23.2094	11.8278	46.2421
																								19.6226	18.5532	30.4601		21.6794	12.6538	42.6241
																								18.7159	19.2251	28.8721		24.2709	12.6561	46.8682
																								18.7996	19.5825	28.8636		24.055	12.8759	46.241
																								19.1287	17.6285	30.1344		21.6097	12.4642	42.7341
																								18.5289	19.0445	28.6675		21.3712	12.68	42.084
																								18.0463	20.1142	27.5973		19.5914	12.2551	39.6406
																								18.7786	17.996	29.4539		20.2777	12.9187	40.0353
																								20.0027	17.3613	31.5611		20.2971	11.4747	41.8105
																								18.5707	19.2454	28.6532		23.3956	12.7465	45.3209
																								17.1128	19.794	26.3608		18.8466	12.7335	37.8893
																								19.0795	16.1882	30.7778		20.4211	13.7526	39.4339
																								19.2159	18.3612	29.9442		20.1792	12.9441	39.849
																								18.3215	19.0224	28.3742		23.6127	12.3641	46.1673
																								20.3131	18.5236	31.4796		21.8275	11.9613	43.7354
																								19.0907	18.8928	29.5438		23.6117	11.8277	46.9183
																								18.5139	19.8844	28.3449		19.2048	11.9332	39.3782
																								20.6039	17.0032	32.6405		21.7496	11.3599	44.4532
																								20.5245	17.0564	32.4925		24.4089	12.5218	47.273
																								17.5728	20.0235	26.9453		19.8579	11.9617	40.4384
																								17.8325	19.6437	27.4441		23.9421	11.9665	47.2671
																								18.6902	19.5009	28.7347		22.261	12.3722	43.9242
																								17.5086	19.8086	26.9227		17.7231	10.4564	38.8277
																								20.1571	19.2066	30.9702		23.9168	11.3032	48.2421
																								20.0179	19.0699	30.8221		25.0526	12.9377	47.79
																								17.6862	19.2062	27.3872		23.4154	13.4624	44.5228
																								21.1376	18.7356	32.5954		22.5591	12.0354	44.8549
																								18.2177	19.5255	28.0441		20.8721	12.3687	41.6274
																								19.0664	17.0514	30.3162		20.3951	12.8117	40.3383
																								18.2231	19.552	28.0396		25.5873	11.5323	50.708
																								17.2158	20.8879	26.1699		22.8948	12.3261	45.032
																								18.4805	19.0921	28.5804		22.441	12.2981	44.3171
																								17.9502	19.6394	27.6178		24.0385	13.182	45.8477
																								20.4923	17.6885	32.1273		23.1672	12.0169	45.9011
																								18.6621	19.2879	28.7732		17.4629	12.8316	35.5313
																								17.471	19.0424	27.1342		24.5813	11.1016	49.7182
																								20.9468	17.9779	32.6601		20.4544	12.0174	41.3677
																								18.082	20.0661	27.6643		25.0452	12.4357	48.4403
																								18.6181	18.868	28.8641		23.37	12.0282	46.2246
																								19.5945	17.2097	31.0273		22.1977	12.5191	43.6319
																								18.1568	17.6486	28.6853		20.8951	12.0256	42.0901
																								17.9434	19.475	27.6639		20.6812	12.37	41.3117
																								19.6892	19.3425	30.2391		25.9534	12.341	50.0718
																								18.3587	19.5118	28.2518		22.9765	12.9235	44.4243
																								19.7623	16.6888	31.5412		18.4539	10.2332	40.4731
																								16.8476	19.4731	26.0803		18.8223	13.8082	36.8365
																								19.8324	19.6678	30.3192		25.0299	12.6965	48.066
																								16.3731	20.2321	25.162		19.2065	13.7126	37.5324
																								19.7155	19.518	30.2072		20.5264	14.8173	38.6765
																								20.0054	18.9026	30.8712		20.5465	13.8869	39.5079
																								17.6583	19.887	27.1147		17.5949	14.6647	34.2214
																								19.5987	16.9958	31.1405		20.7562	14.3697	39.409
																								18.1111	19.4987	27.8982		19.7416	12.2731	39.8699
																								20.0889	17.3967	31.6704		19.16	12.3505	38.8217
																								18.6037	20.0835	28.4047		16.3278	12.6779	33.8216
																								20.0316	17.4499	31.5618		19.0782	13.3152	37.6946
																								17.5375	19.6743	27.011		18.7321	14.3218	36.2653
																								17.8782	20.0988	27.3601		18.461	13.2919	36.7172
																								20.4879	17.6596	32.1349		20.869	13.8396	40.0653
																								21.801	17.8952	33.9598		22.5477	13.9444	42.6357
																								20.1899	17.1954	31.9205		19.6803	14.0536	37.9855
																								17.8556	19.9463	27.3787		18.996	14.3257	36.675
																								21.8056	16.7024	34.6106		21.4459	12.7136	42.1719
																								19.5513	17.2693	30.9305		23.3133	11.7832	46.4791
																								20.611	17.1283	32.5829		21.1305	14.6929	39.7228
																								20.264	16.7714	32.2524		25.3605	12.7122	48.584
																								17.535	19.1578	27.1838		21.0027	14.5672	39.6283
																								19.8178	18.8068	30.6381		25.4357	13.2135	48.0694
																								18.8077	17.9505	29.5185		22.2258	12.6586	43.5134
																								19.7179	16.2003	31.7371		17.524	11.6353	36.9084
																								18.3781	18.4584	28.6774		22.8899	14.2422	42.8863
																								17.9898	19.8147	27.6152		20.8291	13.9931	39.8622
																								19.1296	18.8471	29.6177		18.951	13.9612	36.9063
																								19.1706	17.322	30.3405		18.6239	12.4223	37.8533
																								18.5686	16.6201	29.7809		19.3133	13.3969	37.994
																								20.6045	17.0677	32.6072		19.8961	14.0537	38.3274
																								17.8655	19.1208	27.6753		17.9253	12.9484	36.1741
																								19.448	19.0083	30.0203		22.7437	13.9504	42.9401
																								18.0489	19.3731	27.8525		20.8093	14.0036	39.8181
																								18.3141	20.0218	28.0093		21.6369	13.8268	41.3008
																								18.4266	20.3729	28.054		20.8713	13.97	39.9482
																								18.7884	19.3903	28.9183		21.4855	14.1001	40.7998
																								19.2927	19.8578	29.4732		20.7015	14.4045	39.292
																								18.0612	19.3469	27.8784		22.065	11.5347	44.7318
																								19.2992	18.7791	29.8952		22.2469	11.7724	44.6993
																								20.7144	16.7392	32.9491		19.115	11.8113	39.3794
																								17.6687	19.7872	27.161		22.2161	13.4165	42.6442
																								19.4468	16.9296	30.9454		21.1603	11.4316	43.3441
																								19.8125	18.2773	30.8553		18.3022	13.9139	35.9165
																								17.3705	19.7602	26.7433		21.3353	14.6199	40.1052
																								19.0823	17.587	30.0836		21.1913	13.4023	41.0092
																								18.0506	18.4827	28.1853		18.8511	13.437	37.2144
																								17.8439	18.5848	27.846		20.8185	14.2658	39.6003
																								18.9605	18.0456	29.7003		22.1564	13.3146	42.6578
																								18.2554	18.5741	28.4518		23.3854	14.2275	43.6815
																								19.1444	19.0425	29.566		21.3737	13.4562	41.2495
																								21.2235	17.9122	33.1023		24.2728	14.2103	45.1031
																								19.9348	18.901	30.7684		22.1914	13.7728	42.2375
																								19.7155	18.6021	30.5737		20.9138	14.1006	39.8953
																								20.1412	18.36	31.3012		20.2845	14.4629	38.5881
																								19.256	17.6975	30.2918		20.7791	14.0146	39.764
																								19.6781	19.1077	30.3152		23.4945	13.7628	44.3222
																								20.1948	17.6263	31.7148		18.8135	15.1362	35.7795
																								18.9245	19.0536	29.2422		23.0555	14.3564	43.0388
																								17.9894	19.0299	27.8915		19.4921	14.169	37.5862
																								19.1727	18.0334	30.0217		22.4662	13.4736	42.9842
																								19.0749	18.2661	29.7766		20.943	13.3671	40.6424
																								18.8795	18.7821	29.279		21.1798	14.0518	40.3609
																								18.6772	19.764	28.6209		19.8549	13.7795	38.5061
																								19.6641	19.0307	30.3257		18.4497	14.7315	35.5076
																								18.2431	19.3653	28.1376		20.7661	13.004	40.7381
																								22.1332	16.7516	35.0716		21.497	13.7884	41.1173
																								18.5669	17.6251	29.306		22.5482	10.5541	47.1517
																								19.2182	18.8193	29.7598		21.9349	13.1964	42.4238
																								19.1217	16.7224	30.559		21.3012	13.5006	41.0868
																								19.5741	18.4283	30.4383		21.9762	14.0647	41.6093
																								19.2844	18.7453	29.8868		20.055	13.4426	39.1434
																								20.3878	19.066	31.3594		20.3963	13.4818	39.6537
																								18.6175	19.4039	28.6629		24.7919	13.4771	46.719
																								17.9109	19.6352	27.5612		21.0379	13.3086	40.861
																								18.9478	19.9114	28.9605		21.6169	12.0146	43.3103
																								18.1481	20.514	27.6125		21.4464	13.426	41.3929
																								17.7632	19.4588	27.4113		21.6112	12.949	42.1731
																								17.405	20.5244	26.5482		23.5563	13.9397	44.2374
																								20.7708	16.2251	33.3245		20.3048	14.1709	38.8702
																								19.1131	18.233	29.8459		21.219	13.4942	40.9615
																								20.1925	16.4458	32.3199		22.5662	13.3283	43.3046
																								20.703	16.6615	32.9715		21.1429	13.9688	40.3791
																								20.5281	18.3202	31.8874		22.2805	13.7482	42.4066
																								20.2908	17.9257	31.7161		23.6996	14.1756	44.2262
																								19.007	19.2524	29.2856		20.4612	14.1218	39.1604
																								18.3042	19.3463	28.2301		21.153	13.2768	41.0797
																								18.2125	18.9385	28.2487		19.7644	14.1854	38.0044
																								19.159	18.3335	29.8739		19.7885	10.5781	42.2679
																								17.4569	19.6909	26.887		21.3007	13.1724	41.4251
																								18.23	18.7223	28.3566		18.6468	13.891	36.4872
																								19.6197	19.2744	30.1647		23.4172	12.7277	45.3785
																								19.0887	20.6676	28.9054		20.5517	13.8058	39.5916
																								18.5248	17.0042	29.5281		21.7531	12.0457	43.5016
																								21.0936	17.1523	33.2939		22.331	13.2327	43.0296
																								19.512	18.3749	30.3739		20.6065	11.3466	42.5171
																								19.639	18.3599	30.5647		19.8437	11.9626	40.4147
																								19.2547	19.4135	29.5802		20.8624	14.0211	39.8897
																								18.7259	19.2671	28.8698		23.3676	14.4069	43.482
																								17.5917	17.7326	27.8149		22.3032	12.6298	43.6762
																								20.8953	16.1837	33.5336		21.6028	12.9246	42.187
																								18.5029	18.3327	28.9111		21.3812	13.8631	40.861
																								20.0819	18.2234	31.2739		23.6152	12.8125	45.5983
																								19.6637	18.0162	30.7497		22.6739	14.1958	42.5926
																								19.7499	18.9559	30.477		24.8372	12.3342	48.2324
																								17.349	19.7297	26.7199		24.0403	13.7376	45.2214
																								18.9292	19.9563	28.9171		17.4687	13.9409	34.5699
																								18.9701	18.703	29.4454		21.3763	13.5686	41.1414
																								19.4325	19.5463	29.7899		21.5442	13.8926	41.0878
																								18.6104	18.2875	29.0859		20.9825	13.7992	40.2845
																								19.0992	19.1803	29.4447		21.3532	14.4392	40.2908
																								17.5182	19.1636	27.1593		21.9488	14.551	41.123
																								20.3786	18.7164	31.4924		23.7997	13.2941	45.3294
																								18.5761	19.0766	28.7235		20.0642	13.2456	39.3478
																								18.4861	19.5852	28.4112		20.8676	14.0834	39.8411
																								20.1788	18.1251	31.4626		22.2873	14.3	41.883
																								19.658	18.0174	30.7414		18.8687	14.042	36.7117
																								18.4039	18.6453	28.6397		21.0223	14.4203	39.7836
																								19.86	19.2994	30.5041		23.6951	13.9361	44.4649
																								19.1768	19.1673	29.5616		22.4694	13.3104	43.1626
																								20.9856	17.9909	32.7125		21.9598	13.2055	42.4573
																								19.8115	17.8966	31.0224		20.2113	12.7779	40.0774
																								20.8375	17.5253	32.7209		22.2233	13.2738	42.8071
																								18.2661	20.3795	27.8247		18.9531	14.2239	36.6941
																								18.7599	18.562	29.194		23.2865	13.4671	44.3086
																								19.2198	19.0095	29.6886		23.8732	13.81	44.8762
																								20.9102	17.9533	32.6206		20.4594	13.57	39.6659
																								18.9158	18.2919	29.5343		19.7723	14.0659	38.1192
																								18.6509	18.6644	28.9921		21.3608	14.586	40.1702
																								19.5098	18.4297	30.344		23.6421	14.1954	44.1215
																								19.7233	17.4919	31.0804		18.1121	11.5834	37.9609
																								20.0628	18.5595	31.0996		19.8705	13.1375	39.1488
																								18.8449	16.4943	30.261		18.7877	12.8155	37.7127
																								19.1436	17.6617	30.1431		21.9258	13.8428	41.7475
																								19.8724	19.1397	30.584		17.5464	13.8783	34.7431
																								19.8507	18.9745	30.6192		24.2934	12.1063	47.6557
																								19.1538	18.7532	29.6919		20.1862	14.4462	38.4519
																								18.6939	17.7202	29.4507		22.6706	11.6477	45.5892
																								19.5229	17.8128	30.6371		22.0256	12.0325	43.9713
																								19.81	19.7105	30.2738		22.3016	11.9147	44.5887
																								19.2895	16.5993	30.8763		21.7864	10.6333	45.6774
																								21.4024	15.3981	34.805		19.7561	12.7777	39.3331
																								19.6766	18.6247	30.508		22.1053	11.6072	44.6941
																								18.9914	18.0425	29.7501		21.9956	12.0569	43.8918
																								18.7863	19.3288	28.9363		19.9801	11.3486	41.4477
																								19.7517	17.4336	31.1503		22.5376	13.1502	43.4546
																								18.8491	18.0799	29.523		22.1626	11.6366	44.7458
																								18.6886	18.7162	29.0259		23.6286	12.9031	45.5085
																								19.1566	18.0039	30.0113		19.6994	13.3732	38.6402
																								18.1464	19.4461	27.9694		21.944	13.3402	42.2882
																								18.8656	18.4826	29.3786		20.0512	13.556	39.0307
																								18.7001	19.8715	28.6167		19.5238	13.3349	38.3946
																								17.7055	20.0752	27.1202		18.5422	14.23	36.0401
																								19.1394	18.8396	29.6363		20.5449	13.7307	39.6504
																								19.5475	18.7603	30.2618		21.6764	13.8545	41.3374
																								17.8572	20.123	27.3221		19.1176	15.4293	36.0382
																								19.7436	19.013	30.4457		21.0557	14.8588	39.4702
																								18.4114	19.0866	28.4842		22.9406	14.298	42.9122
																								19.6639	17.4631	31.0059		20.9111	12.1523	41.9626
																								20.7757	17.4466	32.6678		19.615	14.1306	37.8162
																								19.6595	18.5094	30.5321		21.618	14.2404	40.8801
																								20.1151	18.2301	31.3181		19.7495	14.7742	37.5012
																								21.4706	18.4036	33.2316		22.3125	13.8933	42.3092
																								19.8698	17.3278	31.3771		22.5709	12.1831	44.6806
																								18.7508	19.678	28.76		18.316	13.8539	35.9898
																								20.1108	17.7233	31.5483		23.4978	13.1453	45.0094
																								21.1519	18.0298	32.9382		19.1135	13.1833	37.8737
																								19.3104	18.8812	29.8681		20.5783	13.7988	39.6404
																								20.2746	18.3933	31.483		21.5738	14.1053	40.9395
																								18.5265	19.5645	28.4736		22.853	13.4889	43.5912
																								19.1084	20.252	29.0701		20.9564	12.6337	41.4583
																								19.5448	19.7223	29.8873		21.62	12.7467	42.4152
																								20.7034	17.7383	32.4158		22.0648	13.466	42.3462
																								20.668	18.0519	32.2157		22.4024	14.0511	42.2974
																								20.0825	18.9016	30.9833		21.5439	13.0515	41.9476
																								20.4737	18.3928	31.775		20.4527	12.6549	40.6114
																								18.7254	19.6776	28.7234		17.7221	13.9308	34.9834
																								18.7467	20.2181	28.5647		22.6532	12.9782	43.8335
																								20.0236	18.2302	31.1836		24.8035	14.4405	45.7027
																								20.4039	18.6833	31.5431		20.439	13.837	39.3807
																								19.3304	18.747	29.9539		19.2111	13.1142	38.0993
																								19.8684	18.4296	30.8694		19.9524	13.1498	39.2688
																								19.757	18.489	30.6838		23.6429	12.8598	45.5839
																								20.8016	17.9813	32.446		18.7994	14.6723	36.0984
																								21.3337	16.8795	33.7989		21.1307	14.4488	39.9289
																								19.0682	19.1523	29.4126		22.1124	14.2654	41.6403
																								18.382	19.786	28.1877		20.9218	14.2956	39.7382
																								18.621	19.0469	28.8012		22.5241	13.1118	43.4751
																								20.4536	17.3357	32.2418		23.2094	12.8249	44.9206
																								19.601	18.3964	30.4911		22.6808	13.1194	43.7149
																								21.468	16.6048	34.1541		20.7818	12.5429	41.2733
																								19.3952	18.8679	29.996		19.6277	14.0411	37.9143
																								19.5096	17.8589	30.5947		21.7808	13.9998	41.3652
																								19.0833	19.0083	29.4902		21.5991	13.0714	42.0168
																								20.1207	18.1809	31.3494		20.4203	14.7878	38.5352
																								19.1213	19.7949	29.2518		21.1407	13.4706	40.8621
																								20.4256	18.1464	31.8164		20.9407	13.66	40.3529
																								19.9288	18.7713	30.8135		21.4639	13.5127	41.3347
																								19.6591	18.9687	30.3405		19.2971	14.0561	37.3786
																								19.5867	17.7153	30.7724		18.1347	14.4359	35.2359
																								18.7093	19.9723	28.5971		20.9394	13.9959	40.0307
																								20.8642	18.2568	32.4092		22.0874	14.9466	40.9996
																								20.8074	18.2177	32.3447		22.3103	12.9459	43.311
																								18.6658	19.3215	28.766		23.6703	13.3482	45.0553
																								20.71	19.2269	31.7628		22.5415	14.9556	41.6988
																								18.4911	19.5283	28.4347		21.9539	12.5221	43.2305
																								19.8919	17.1243	31.5134		20.2957	15.0207	38.1625
																								20.133	17.8673	31.5111		21.262	12.7112	41.8705
																								21.4816	17.6324	33.6223		23.2498	13.742	43.96
																								19.6706	19.4111	30.186		20.1737	14.1562	38.6752
																								21.4418	16.9464	33.9253		20.2885	13.7457	39.2286
																								20.7324	18.3743	32.1637		21.2547	13.6801	40.8353
																								19.37	18.9006	29.9462		20.9565	14.0242	40.0326
																								20.055	18.2043	31.2435		21.4698	14.2865	40.6079
																								21.2369	16.7684	33.7143		19.5109	11.6868	40.2008
																								20.5193	19.0066	31.578		21.1788	13.4408	40.9495
																								20.3932	18.6014	31.5644		17.655	14.9027	34.1447
																								21.5825	16.9123	34.1567		23.9084	13.6612	45.0973
																								20.4479	17.9017	31.962		24.5392	13.7529	46.0028
																								18.9746	19.0362	29.3193		20.2434	13.4031	39.4842
																								18.5294	19.3547	28.556		20.6044	13.4418	40.0264
																								19.243	19.5408	29.5164		21.5394	14.2645	40.7368
																								18.1886	19.8378	27.8932		21.0658	12.8527	41.3933
																								21.9419	18.2276	34.0072		23.4569	13.5606	44.4822
																								19.0942	18.2743	29.8006		22.4946	12.434	44.2301
																								19.2871	18.9878	29.7907		23.5905	14.1921	44.0399
																								20.5691	18.0285	32.0794		20.3127	14.7068	38.4333
																								21.1185	17.2369	33.2864		24.0768	13.4603	45.5853
																								20.367	18.4099	31.6092		21.7464	13.1557	42.1667
																								21.546	17.2596	33.9088		24.7043	14.3722	45.6187
																								21.6533	16.1228	34.7261		22.3043	13.6848	42.5056
																								21.2619	17.1867	33.5252		22.8953	13.1951	43.9769
																								20.8755	17.6504	32.7141		25.7898	13.3873	48.4226
																								19.2779	16.955	30.6785		18.0175	12.2861	36.9985
																								19.1472	17.7167	30.1216		20.2421	14.0755	38.857
																								19.6111	17.7331	30.8039		19.8566	13.7072	38.5765
																								19.6005	17.5163	30.8888		20.4327	14.9612	38.4168
																								21.2145	17.5323	33.2758		20.6142	13.7227	39.7673
																								20.2358	17.6235	31.7802		18.767	13.4698	37.0494
																								20.9832	15.373	34.1754		23.3768	13.3239	44.6112
																								20.186	16.2826	32.403		20.2924	14.5854	38.4978
																								17.9488	17.89	28.2764		23.1273	13.6924	43.8135
																								21.4795	17.3822	33.7493		20.3663	12.3949	40.7639
																								19.7933	18.1133	30.8998		21.4189	13.9489	40.8366
																								19.5238	17.1983	30.9265		22.4694	14.0309	42.4237
																								21.3673	16.6167	33.9972		21.422	13.3751	41.4069
																								20.282	17.304	32.0054		21.286	13.8943	40.6772
																								21.6421	17.5871	33.8803		21.4344	13.4992	41.3006
																								20.9662	17.4339	32.956		22.2708	14.0702	42.0756
																								20.8042	17.199	32.8372		22.8715	13.8644	43.2254
																								21.7442	15.4928	35.2663		17.7846	13.2025	35.7067
																								20.522	16.4032	32.8425		21.0281	12.2179	42.0733
																								20.5647	16.9439	32.6112		21.8807	13.039	42.508
																								20.5291	16.9113	32.5773		22.7762	11.9799	45.3007
																								20.6208	17.382	32.4714		21.043	12.9613	41.235
																								21.0183	15.0483	34.4524		23.2377	12.8875	44.8935
																								21.36	17.5572	33.4767		16.4239	13.5621	33.2113
																								21.1447	17.6135	33.1327		20.2629	11.6052	41.5757
																								20.4141	16.0227	32.8981		21.5393	14.4822	40.545
																								20.0066	17.567	31.4638		19.4869	13.8095	37.8953
																								20.6955	17.4355	32.5535		20.1213	13.7751	38.937
																								19.9151	18.118	31.0745		20.7111	13.0316	40.6222
																								21.3638	16.3095	34.1721		22.018	14.3722	41.3936
																								19.3622	17.025	30.7679		21.984	13.5369	42.1421
																								19.8686	16.9755	31.554		17.3381	13.2152	34.9734
																								20.6667	15.2076	33.797		23.9783	14.1623	44.6806
																								19.8505	17.5953	31.2229		19.2041	13.1162	38.0879
																								20.8042	17.3099	32.7786		17.8185	14.8532	34.4365
																								19.8434	17.3566	31.3239		21.1701	11.0401	43.9443
																								21.3851	17.5296	33.529		23.4635	12.6265	45.5813
																								21.7337	16.1348	34.8378		23.6986	12.441	46.21
																								19.5375	17.5451	30.7815		22.0665	12.5444	43.3874
																								21.3344	16.4159	34.0656		20.5694	12.2884	41.2224
																								21.0492	16.4369	33.6193		22.3573	11.9514	44.6371
																								21.5792	17.2402	33.9684		19.6093	14.9985	37.1089
																								20.7867	17.5043	32.6552		23.1243	13.8097	43.6832
																								20.4571	17.0943	32.3723		22.6814	14.15	42.6449
																								20.4115	16.8528	32.4302		21.5979	13.4401	41.623
																								21.0516	17.5253	33.0388		21.5554	13.8129	41.1841
																								20.0696	15.8641	32.4677		20.5613	12.1172	41.4217
																								20.8531	17.0953	32.9642		22.7032	13.8912	42.9372
																								21.3959	16.6765	34.0044		24.7509	12.5279	47.8283
																								20.1725	17.9079	31.5508		23.5322	12.7778	45.5071
																								20.8665	17.446	32.8028		21.8616	14.2638	41.2448
																								20.9813	15.7636	33.9215		20.7788	13.5961	40.1518
																								20.997	17.2574	33.0953		22.4182	13.6389	42.7355
																								20.0579	16.7334	31.9619		23.0779	14.4176	43.0199
																								20.8424	16.2731	33.4026		20.5421	14.6885	38.8097
																								20.7244	17.1234	32.7572		23.9742	13.3737	45.5155
																								21.3061	15.1205	34.8499		19.2315	12.4831	38.7924
																								19.4461	15.9885	31.444		20.8921	13.0673	40.8764
																								21.4594	17.2688	33.7746		21.659	13.0833	42.1002
																								21.0104	16.8318	33.3389		22.0207	12.8178	42.9866
																								20.3634	17.446	32.0551		24.2782	14.1063	45.2116
																								20.2596	17.2267	32.0102		22.0739	13.7856	42.0369
																								20.6278	16.5201	32.9377		24.4989	13.105	46.6833
																								20.4053	16.701	32.5039		21.771	12.8092	42.5927
																								20.4217	16.6034	32.5825		19.0894	13.7488	37.3156
																								21.6815	15.8808	34.9176		16.2753	14.4018	32.341
																								19.2991	15.9222	31.2582		21.7846	13.5675	41.7955
																								21.4231	16.826	33.9635		19.9839	12.5996	39.9012
																								20.1994	17.6898	31.6935		22.1906	14.0994	41.9156
																								19.1258	17.435	30.2197		20.5502	12.3846	41.0815
																								20.8842	15.6795	33.8248		21.8987	12.8067	42.8013
																								21.0244	15.8045	33.9614		17.2201	13.6938	34.3772
																								21.9127	17.3041	34.4349		17.2681	14.5073	33.8217
																								20.2528	16.5097	32.3767		20.9384	13.681	40.3298
																								21.0707	17.175	33.2448		20.0012	12.5396	39.9953
																								20.3256	17.1789	32.1325		21.3354	14.0662	40.5944
																								20.5424	15.9228	33.154		20.4679	12.3901	40.9387
																								20.7233	16.283	33.2172		20.3842	13.0425	40.0783
																								20.6397	17.2256	32.5772		21.8605	13.8034	41.6767
																								21.2212	15.9345	34.1838		22.6199	13.0966	43.6444
																								20.0051	16.7376	31.8825		21.3361	12.9867	41.6847
																								21.6396	16.2779	34.6107		22.4312	12.703	43.7929
																								20.7399	16.2765	33.2474		25.4384	13.6043	47.6043
																								21.227	16.7114	33.7349		22.9512	13.3248	43.9252
																								21.0854	16.6316	33.5624		21.2799	13.904	40.6612
																								21.3392	16.7495	33.8782		20.5125	12.2723	41.1485
																								21.2911	16.8091	33.7755		23.5021	12.527	45.7723
																								21.4924	16.8035	34.0778		22.0788	11.8673	44.282
																								20.2137	16.0442	32.5833		22.011	13.1022	42.6504
																								20.139	16.3258	32.3073		23.6768	10.688	48.8848
																								21.2385	17.3453	33.4055		27.5255	11.261	54.4864
																								20.0443	17.3733	31.6136		25.5097	12.0098	49.824
																								21.0949	16.8295	33.4707		21.2419	12.0972	42.5769
																								19.954	19.3316	30.6269		25.1316	12.5984	48.3595
																								18.5901	19.1575	28.7145		24.9571	12.8521	47.7433
																								19.7315	18.0742	30.8269		25.6574	14.0442	47.4611
																								19.8584	18.5901	30.7871		21.2458	12.0007	42.7115
																								20.0198	17.9515	31.3068		24.0221	13.9382	44.9842
																								20.8297	16.4481	33.2825		23.2527	13.4594	44.2614
																								19.3581	17.7227	30.4339		20.977	13.7204	40.3529
																								18.0099	18.8636	27.9824		19.6837	14.0248	38.015
																								19.5973	19.694	29.9716		19.6723	13.1777	38.7839
																								20.1296	17.5818	31.6416		21.8199	13.912	41.5063
																								19.8019	18.7406	30.6419		20.6929	13.0671	40.5531
																								19.0648	19.3049	29.348		21.4095	14.2787	40.5193
																								19.0517	18.8039	29.5214		22.7845	13.132	43.8686
																								19.4611	16.9954	30.9344		18.6897	13.0293	37.3391
																								17.2884	18.9906	26.8845		19.0607	12.8383	38.1337
																								18.0931	19.1805	27.9853		20.7112	13.9247	39.7382
																								20.079	18.474	31.1598		21.5205	13.3485	41.5923
																								16.7244	17.2215	26.7368		23.4601	13.1437	44.9556
																								19.9081	18.9599	30.7071		26.7269	13.2333	50.1243
																								19.5718	19.2289	30.1128		20.8268	13.1757	40.6583
																								18.8397	18.1612	29.4744		20.5138	13.2262	40.0999
																								18.6975	19.8729	28.613		26.0248	13.1684	49.0772
																								20.3587	19.1484	31.2852		24.2833	13.7708	45.5729
																								18.5453	19.1653	28.6455		19.5015	12.9009	38.79
																								18.2302	19.448	28.0865		23.2873	12.2308	45.8108
																								16.5512	20.3458	25.3842		23.9014	12.9288	45.9232
																								18.6797	18.9998	28.9033		22.6867	11.017	46.601
																								19.0882	19.4018	29.3478		21.8489	12.2993	43.3359
																								19.7162	19.0836	30.3794		25.0894	10.8617	51.0321
																								19.0605	18.5536	29.638		21.4945	11.9207	43.2285
																								18.4548	19.5917	28.3619		23.0373	12.9783	44.4581
																								19.0007	18.0665	29.7507		22.6979	12.7284	44.2009
																								18.1141	18.6311	28.2205		21.5413	11.7718	43.5112
																								18.7755	18.5644	29.2167		23.4275	12.6315	45.5146
																								18.3957	19.6316	28.2644		21.4882	14.0414	40.8623
																								17.5056	19.9629	26.8682		23.9445	12.3538	46.7315
																								19.2823	17.1628	30.5843		22.2391	13.0038	43.1319
																								20.1528	17.5995	31.6666		25.2473	13.6576	47.238
																								21.1474	19.9641	32.0991		23.3428	13.5165	44.349
																								20.2122	18.1778	31.4885		22.1515	11.9186	44.3371
																								19.8923	19.3206	30.542		21.3821	13.8103	40.908
																								19.5166	19.5386	29.9156		15.9096	11.8339	33.96
																								19.9982	19.4136	30.6554		22.5537	13.1369	43.4949
																								21.5016	16.5584	34.2355		19.2021	13.618	37.6093
																								21.0631	14.3822	35.0048		20.7986	13.0935	40.6982
																								21.1817	14.2921	35.2634		23.2875	13.894	43.8592
																								21.2671	15.6128	34.4588		18.0469	12.8191	36.4967
																								20.2776	15.7217	32.8705		20.9711	12.7904	41.3061
																								22.1625	16.2582	35.4139		20.951	14.4119	39.6779
																								20.8345	16.517	33.2496		23.5107	13.7017	44.4189
																								20.037	17.0148	31.7824		23.7738	12.8448	45.8198
																								20.3679	15.9203	32.888		21.256	14.5304	40.0565
																								21.8339	17.508	34.2105		21.6073	12.4443	42.7514
																								20.2687	16.4841	32.4154		22.7995	13.2235	43.7936
																								20.6306	16.1114	33.1772		17.5172	13.011	35.4521
																								19.109	16.1911	30.8225		22.0831	13.2242	42.6359
																								20.6843	15.6245	33.5545		21.5537	13.4133	41.5788
																								18.78	19.8285	28.7482		17.9443	11.8974	37.3101
																								19.773	18.1989	30.829		19.2337	13.4888	37.7809
																								20.0248	16.635	31.9651		21.7375	13.2514	42.0502
																								19.62	18.9764	30.2836		25.3678	14.0536	46.9948
																								19.5213	18.302	30.4188		18.7971	13.1551	37.3921
																								19.5969	19.0962	30.2017		21.0078	13.4553	40.6616
																								19.9503	18.0295	31.1675		21.3248	13.0718	41.5716
																								18.9312	19.7633	28.9867		24.9554	12.5173	48.1809
																								17.932	19.1593	27.7597		21.5287	13.291	41.6659
																								18.7089	19.2147	28.866		20.3347	13.316	39.7142
																								20.0117	17.636	31.4387		22.5173	13.3513	43.198
																								18.9908	17.8188	29.846		16.078	12.9464	33.1673
																								20.3603	17.1326	32.2084		20.0048	13.0046	39.5007
																								17.5495	19.6797	27.0244		23.1254	13.3916	44.1348
																								17.3702	19.2972	26.8977		23.0385	14.3333	43.0324
																								19.8045	16.0419	31.9606		19.7139	12.391	39.6924
																								19.485	15.4044	31.8476		22.7174	13.313	43.5625
																								20.1896	15.8457	32.6609		25.0186	12.4217	48.4125
																								18.5781	19.017	28.7514		22.2439	13.1733	42.9513
																								19.1495	19.2066	29.5092		19.9055	14.4302	38.0231
																								18.744	19.0677	28.9715		19.2982	11.9008	39.5745
																								20.0396	16.0237	32.3282		21.0981	13.7587	40.5073
																								18.6837	19.1685	28.8462		22.5734	12.9517	43.7321
																								17.4499	19.7918	26.846		21.2917	12.778	41.8439
																								19.6474	18.6556	30.452		18.0911	13.9681	35.5358
																								18.2907	18.7655	28.4286		21.6725	13.4909	41.6893
																								19.6342	19.319	30.1682		21.4822	14.1013	40.7947
																								21.7746	15.8937	35.0542		18.7449	12.6962	37.7662
																								21.7765	16.2022	34.8604		21.3798	14.2193	40.5237
																								20.0751	16.1457	32.3133		21.9365	13.3416	42.2693
																								20.8126	16.6282	33.1565		22.455	13.9052	42.5223
																								21.2677	15.1121	34.7959		21.7295	12.7876	42.5457
																								21.4519	15.1764	35.0324		20.7106	12.2815	41.47
																								19.6289	17.7662	30.8119		18.5801	12.019	38.2291
																								19.8481	18.8332	30.6734		21.6164	14.2524	40.8711
																								18.2419	20.1216	27.8737		21.9033	13.8736	41.6786
																								18.7073	20.3148	28.4756		21.6444	12.9033	42.2753
																								19.3027	17.2297	30.5828		21.5182	14.0241	40.9228
																								19.8747	18.4352	30.8787		24.2039	13.2247	46.0631
																								19.4547	18.457	30.2544		23.69	13.5888	44.827
																								19.2632	18.8018	29.8297		21.0661	13.207	41.0122
																								19.5394	19.0183	30.1488		22.3497	13.7101	42.5509
																								18.6631	19.3834	28.7371		22.6976	14.121	42.6974
																								20.0498	19.2325	30.8012		22.585	14.2092	42.4389
																								17.952	20.0947	27.4659		22.0142	13.8108	41.9149
																								19.3467	19.3145	29.7519		24.8165	13.5304	46.691
																								19.4468	18.908	30.058		22.7877	14.0774	42.8807
																								20.2947	19.818	30.9321		20.1405	12.82	39.9159
																								19.0341	19.394	29.2697		20.4365	13.1883	40.0138
																								19.0952	18.9755	29.5203		21.1804	12.3872	42.1163
																								20.6779	17.0126	32.7465		22.3083	12.497	43.8429
																								18.5761	19.2545	28.661		18.9386	12.2907	38.5191
																								19.8333	18.4845	30.7954		22.1657	13.2496	42.7418
																								20.3873	18.8804	31.4363		19.4381	13.3485	38.238
																								19.1901	19.0662	29.6195		19.0517	13.7161	37.2793
																								18.4734	19.9869	28.2501		21.3084	13.2219	41.3839
																								19.6541	18.9711	30.3333		24.1586	13.6122	45.5483
																								18.78	19.8285	28.7482		21.7337	13.7509	41.5276
																								19.773	18.1989	30.829		22.9776	13.4497	43.8335
																								20.0248	16.635	31.9651		22.496	14.0827	42.4189
																								19.62	18.9764	30.2836		23.4432	13.7214	44.2899
																								19.5213	18.302	30.4188		23.6653	13.1055	45.332
																								19.5969	19.0962	30.2017		20.7958	12.8679	40.9326
																								19.9503	18.0295	31.1675		23.4449	12.1587	46.1646
																								18.9312	19.7633	28.9867		23.483	13.3684	44.7319
																								19.4867	18.5693	30.2525		21.1629	12.526	41.9211
																								19.017	18.7114	29.5096		22.1077	13.4055	42.4834
																								19.915	18.4693	30.9242		20.3258	14.1129	38.9525
																								19.3191	19.1986	29.755		23.9666	12.392	46.7139
																								18.2381	18.5751	28.4266		21.5954	12.5937	42.5561
																								19.0764	18.027	29.8798		24.1721	13.4197	45.7824
																								18.4915	19.9788	28.2802		21.5787	13.3004	41.7399
																								18.353	19.4077	28.2802		24.1454	13.7258	45.4037
																								19.8032	18.3743	30.801		23.2489	13.3198	44.4122
																								19.2548	19.3812	29.5932		20.6752	13.3963	40.1854
																								19.4747	18.7812	30.1468		22.1243	13.2898	42.6337
																								17.9853	19.9324	27.5691		22.2127	13.7935	42.2513
																								21.372	16.5225	34.0607		22.6201	13.3676	43.3426
																								18.5447	19.729	28.4424		20.7929	10.9306	43.4584
																								20.3667	15.6615	33.0474		20.7562	13.1305	40.5901
																								17.932	19.1593	27.7597		21.3983	13.6589	41.0844
																								18.9906	18.553	29.5357		20.0918	12.7667	39.895
																								18.5286	20.0306	28.3172		23.5918	13.7795	44.4633
																								16.8674	19.3374	26.1543		17.5932	11.916	36.6965
																								19.0598	17.8049	29.9525		20.7412	13.1687	40.5263
																								20.1729	16.8168	32.0915		18.7186	12.8291	37.5875
																								18.6154	17.6668	29.3561		19.6849	13.5543	38.4435
																								18.5953	16.5469	29.8571		22.7608	13.7668	43.1523
																								20.5991	17.7725	32.2472		22.1382	12.7101	43.3058
																								20.2468	18.7493	31.2864		18.3399	13.788	36.0853
																								22.2814	16.9174	35.1992		20.7077	14.0562	39.613
																								18.6219	19.1981	28.7483		23.4018	13.1059	44.9048
																								19.7774	18.5565	30.6822		25.5901	13.2545	48.2644
																								19.224	18.9787	29.7033		22.8123	13.3246	43.7014
																								18.4014	17.2291	29.2384		28.4366	11.3275	55.9218
																								18.023	19.9499	27.6153		23.2006	13.2049	44.4633
																								21.3026	18.4458	32.966		28.571	12.6366	53.9577
																								20.6645	19.3518	31.6464		28.0456	11.8522	54.3259
																								19.8368	17.074	31.4545		21.5441	13.003	42.0024
																								17.7696	20.0757	27.2121		29.6702	11.4288	57.8315
																								21.199	17.5744	33.2329		29.3227	10.002	60.3748
																								18.6976	20.199	28.5025		28.1031	11.5489	54.9484
																								20.5784	18.4279	31.9145		28.6192	13.2796	53.1212
																								20.0033	18.8093	30.9086		29.4886	11.7749	56.8832
																								19.2155	18.2213	30.0008		29.4667	11.8549	56.7032
																								19.954	19.3316	30.6269		29.2479	12.3081	55.5797
																								18.7089	19.2147	28.866		26.4622	10.2671	54.6397
																								20.0117	17.636	31.4387		27.006	10.4794	55.1453
																								18.9908	17.8188	29.846		24.8896	11.0142	50.4052
																								20.3603	17.1326	32.2084		28.2954	11.2263	55.8715
																								17.5495	19.6797	27.0244		29.7713	13.0429	55.3195
																								17.3702	19.2972	26.8977		28.7281	12.2311	54.8458
																								20.8994	17.3426	32.9056		26.0203	10.5179	53.3245
																								17.6894	19.4638	27.3008		28.3289	12.0414	54.4813
																								18.3991	20.4761	27.9827		29.1436	11.9328	56.0288
																								20.4104	18.6009	31.5895		28.6291	12.1006	54.8909
																								16.47	18.9207	25.7205		27.757	11.0652	55.2612
																								19.7269	16.5943	31.5401		27.9432	10.4918	56.7661
																								20.1845	17.0912	31.9648		28.1964	11.9903	54.351
																								19.6965	15.3699	32.198		27.1582	10.4653	55.4427
																								18.8553	18.8731	29.2096		27.7956	11.8157	53.9694
																								17.831	19.897	27.3591		26.3332	10.4918	53.9317
																								18.7678	18.6165	29.1841		25.7214	9.87788	54.1903
																								18.2017	17.7899	28.6922		26.4643	11.0239	53.1061
																								19.7087	16.2833	31.6799		27.6771	10.9592	55.3238
																								18.8348	18.2673	29.424		27.1585	11.1842	54.0061
																								17.7733	17.1932	28.3141		28.1755	12.8903	52.9349
																								20.0935	16.8397	31.9578		27.4863	10.654	55.6191
																								18.6795	18.8415	28.9662		27.689	10.3906	56.5376
																								19.1162	16.6889	30.5691		27.7707	11.629	54.2468
																								20.3862	17.058	32.2856		25.8424	9.95461	54.2324
																								19.6039	18.6505	30.3928		26.487	11.3009	52.6363
																								17.9085	18.5304	27.9609		25.2552	8.22176	57.9968
																								18.7859	19.5002	28.8731		29.712	12.4258	56.1626
																								18.4633	19.2256	28.5057		29.3033	11.1706	57.7079
																								19.498	18.7396	30.1985		29.3784	12.6118	55.3193
																								20.5982	17.9625	32.1555		27.1818	11.0134	54.3634
																								18.9545	20.0295	28.9285		29.6221	12.5123	55.8757
																								19.5184	17.5963	30.7258		24.023	9.11561	52.96
																								17.2032	19.4143	26.6134		24.9026	9.37197	53.9291
																								19.2592	19.0462	29.7285		27.7303	12.7308	52.4399
																								19.5569	17.2694	30.9389		28.4178	12.3223	54.1865
																								21.3562	17.5254	33.491		27.5842	10.5484	56.0159
																								18.5901	19.1575	28.7145		28.8017	10.6612	57.9004
																								20.8998	16.8332	33.1729		23.2153	6.84329	59.3899
																								20.061	18.8038	30.9927		27.6881	8.87637	60.5377
																								20.1307	16.8881	31.9897		26.3124	9.31465	56.6896
																								16.4409	19.9141	25.3534		26.9441	11.7442	52.6527
																								19.9567	18.8195	30.8362		29.2127	13.0684	54.3772
																								20.4263	16.9392	32.4087		29.963	13.0718	55.5857
																								19.2142	18.4115	29.9197		28.8002	11.0335	57.1186
																								19.77	15.7281	32.0937		29.5526	10.9604	58.5684
																								17.4845	19.4119	27.0241		28.1182	10.704	56.6158
																								16.456	19.8235	25.4044		24.8531	12.1104	48.5804
																								19.7931	16.9957	31.4315		20.6321	14.0788	39.4682
																								18.8478	18.2281	29.4605		22.4638	14.8806	41.6428
																								19.0279	18.2225	29.7251		20.3291	13.8091	39.2371
																								17.9424	18.9531	27.8515		23.151	13.9917	43.5453
																								18.3352	19.7615	28.1284		20.4748	14.3446	38.9909
																								20.2992	18.0734	31.663		23.674	13.133	45.3093
																								18.9026	17.9615	29.6543		21.2349	13.306	41.1788
																								19.1807	17.8747	30.1		23.7846	14.2901	44.2487
																								17.493	20.3933	26.7158		22.671	13.7688	43.009
																								19.8571	18.3233	30.8981		20.2039	13.1131	39.7081
																								20.4795	17.436	32.2323		21.5605	14.5534	40.5147
																								20.6178	17.8073	32.2557		21.2569	12.7622	41.8075
																								19.3939	19.0595	29.9199		21.595	14.3226	40.7731
																								19.9883	18.9494	30.8283		22.0679	14.4858	41.3678
																								20.118	17.252	31.7847		23.0684	14.6768	42.7631
																								19.1466	18.6882	29.7074		20.8025	12.9346	40.8703
																								18.7555	19.6357	28.7792		19.8514	13.3586	38.8973
																								18.634	17.5066	29.4579		18.8787	13.0808	37.5973
																								17.3773	19.5706	26.8148		18.7385	14.3	36.2926
																								18.7729	18.6736	29.1661		22.94	12.9116	44.3793
																								18.1023	19.0265	28.0557		20.8401	13.4511	40.3987
																								19.7315	18.0742	30.8269		20.6885	13.7792	39.835
																								19.2796	18.5602	29.9541		19.2559	14.398	37.0259
																								19.8042	18.8858	30.5871		17.1241	13.9192	34.0389
																								18.1702	18.5056	28.3522		19.6196	13.263	38.6174
																								20.2954	18.9369	31.2797		20.8049	14.0229	39.7922
																								19.8752	19.3946	30.4863		21.6888	14.6714	40.6138
																								20.5618	18.2411	31.9698		21.3121	12.6567	42.0147
																								20.0672	17.7519	31.4697		22.0661	14.6701	41.2035
																								18.944	20.0574	28.901		21.723	12.9661	42.3345
																								19.2154	17.7744	30.1958		23.399	13.7681	44.1699
																								20.0554	19.5566	30.6848		20.7523	12.0729	41.7957
																								20.4049	18.134	31.7906		22.1475	13.2324	42.7331
																								18.3011	18.7881	28.4355		21.861	12.9164	42.6145
																								19.348	18.9133	29.9097		16.9674	13.18	34.4076
																								19.5192	19.3071	30.006		24.7601	14.727	45.3568
																								20.1015	15.8293	32.5363		25.2571	12.5121	48.6858
																								18.916	20.3906	28.7494		20.1609	11.7295	41.2425
																								19.4507	19.677	29.7689		20.8376	14.0853	39.7873
																								20.2228	18.9504	31.1694		19.7229	14.6026	37.5945
																								19.0489	19.5376	29.2402		19.4538	14.5635	37.2025
																								18.236	19.8771	27.9494		20.9814	14.6348	39.5393
																								18.4803	19.7955	28.3292		21.7454	13.881	41.4209
																								20.4054	15.6598	33.1066		19.5677	12.9997	38.7967
																								18.7604	18.9567	29.0375		21.3953	14.5919	40.2243
																								19.9856	18.4984	31.0139		23.1493	12.9592	44.6621
																								19.732	19.4185	30.2705		23.7101	13.1828	45.3091
																								21.1602	17.0619	33.4383		21.5767	14.4014	40.6739
																								18.6183	19.3772	28.6764		22.464	13.9065	42.5365
																								16.4548	19.9986	25.3479		22.7506	13.6127	43.2948
																								19.1851	20.214	29.1925		24.2239	13.0221	46.335
																								18.5712	18.6834	28.8673		23.6985	14.6081	43.8093
																								19.1484	19.5308	29.3839		22.3072	12.6906	43.6112
																								20.03	17.82	31.3821		23.1641	13.8591	43.6978
																								18.2689	17.7733	28.8002		23.3528	12.6235	45.4068
																								19.7268	17.1936	31.2293		21.1672	13.6025	40.767
																								18.3188	19.6254	28.1535		21.7068	14.1359	41.1175
																								18.4405	19.7882	28.2719		23.6739	13.385	45.0249
																								19.7277	19.4518	30.2511		23.381	14.3522	43.5578
																								19.1027	18.6689	29.652		20.6321	14.0788	39.4682
																								19.0707	19.7266	29.2		22.4638	14.8806	41.6428
																								19.94	17.0858	31.6041		20.3291	13.8091	39.2371
																								18.3017	19.4918	28.1776		23.151	13.9917	43.5453
																								19.0288	17.8257	29.8978		20.4748	14.3446	38.9909
																								17.917	19.0949	27.7622		23.674	13.133	45.3093
																								20.5189	16.3947	32.8428		21.2349	13.306	41.1788
																								18.1125	19.784	27.7997		23.7846	14.2901	44.2487
																								19.3864	18.1365	30.2919		23.2383	12.7279	45.0857
																								18.7474	19.6565	28.7592		25.8863	13.0678	48.9798
																								19.0075	18.3912	29.6254		21.4482	13.4442	41.3825
																								17.4153	18.6568	27.1915		22.3584	13.1895	43.1157
																								20.1534	18.4897	31.2641		23.0723	13.6164	43.8028
																								18.8119	18.8807	29.1421		18.9214	13.6588	37.1245
																								18.6871	19.9195	28.5817		22.4253	12.5697	43.9488
																								18.5983	17.505	29.4049		25.2955	13.6518	47.3226
																								19.4267	18.4501	30.2134		22.7036	13.5614	43.275
																								19.1773	17.2232	30.3957		24.7244	12.8781	47.325
																								18.821	17.7091	29.6432		23.6652	13.5699	44.8017
																								19.8514	17.5736	31.2335		26.9429	13.6261	49.9886
																								20.2455	17.0454	32.0801		19.8623	13.6536	38.6349
																								18.7502	16.9702	29.879		20.8482	12.6635	41.2468
																								17.344	19.753	26.705		21.6225	13.2857	41.8239
																								20.5277	18.302	31.8962		22.671	13.7688	43.009
																								18.2319	17.1903	29.0028		23.0661	14.8017	42.6462
																								19.8584	18.5901	30.7871		20.7416	13.5241	40.1629
																								20.0198	17.9515	31.3068		20.7214	13.8936	39.7796
																								18.7975	17.3764	29.7582		24.103	14.3656	44.68
																								18.6261	17.2119	29.5779		21.7794	12.2933	43.2279
																								18.0228	17.1868	28.6908		19.8161	13.9376	38.3039
																								17.7296	19.541	27.3312		23.984	13.5903	45.2906
																								17.5505	19.8168	26.983		22.1604	13.6413	42.323
																								18.0893	20.0097	27.6906		22.8012	13.7113	43.2719
																								18.7136	18.8205	29.0244		23.6012	10.4535	49.191
																								20.3843	16.7752	32.4332		22.8562	13.7961	43.2768
																								20.6906	16.3008	33.1575		22.7112	14.8938	42.0146
																								18.907	16.9118	30.1455		21.8386	13.1212	42.3503
																								19.2924	16.92	30.7187		23.2447	12.7228	45.1034
																								20.6999	16.0753	33.3028		23.5261	12.3467	46.0468
																								20.1348	15.1047	33.0465		20.8396	12.2853	41.6771
																								19.6477	15.0691	32.3121		21.6456	13.0668	42.099
																								19.2052	15.2328	31.5236		20.6323	12.8497	40.6859
																								19.7116	17.0977	31.258		21.5733	12.8875	42.1801
																								20.3172	15.1741	33.2826		21.6821	13.9685	41.235
																								20.7614	15.2032	33.9487		20.3351	13.2992	39.734
																								18.1716	17.7557	28.6604		23.3093	13.6214	44.1819
																								20.2903	14.0772	34.0252		20.8036	10.9122	43.5071
																								20.6808	15.2128	33.8188		24.694	11.9663	48.5256
																								20.3888	16.3791	32.6559		28.4366	11.3275	55.9218
																								19.3767	15.036	31.9167		20.2039	13.1131	39.7081
																								18.6676	16.3454	30.0705		21.5605	14.5534	40.5147
																								19.2077	17.4524	30.3325		21.2569	12.7622	41.8075
																								17.9307	16.5024	28.8765		21.595	14.3226	40.7731
																								18.5242	16.2304	29.9123		22.0679	14.4858	41.3678
																								20.932	14.2163	34.9305		23.0684	14.6768	42.7631
																								19.0047	14.1968	31.8989		18.232	14.9098	35.0365
																								18.887	17.9043	29.6531		23.5055	12.1639	46.2576
																								20.3551	14.8475	33.5593		22.3929	13.7577	42.5725
																								19.3709	16.5341	31.0317		22.2611	13.3698	42.7646
																								17.8295	16.543	28.7021		23.3535	11.3088	47.271
																								20.2688	14.7604	33.4875		21.7812	13.1715	42.2025
																								20.4075	15.619	33.1353		24.9899	12.3316	48.4932
																								18.9903	15.7104	30.9098		21.5874	13.1206	41.9433
																								19.2241	15.1677	31.5967		20.6509	13.7059	39.845
																								19.1158	16.5225	30.6561		22.3397	13.576	42.6713
																								19.2973	15.099	31.7492		24.3696	14.5357	44.9297
																								19.1784	16.9571	30.5295		23.0596	14.0982	43.2974
																								19.8045	16.0419	31.9606		23.1874	13.6694	43.9307
																								19.5626	16.8599	31.1517		22.4497	13.6448	42.779
																								18.6972	16.8454	29.8623		18.8366	14.4188	36.3497
																								18.6521	16.9558	29.741		19.9285	15.0866	37.5402
																								19.0006	16.965	30.2586		21.6865	13.6462	41.5584
																								18.1148	17.0099	28.91		23.2944	12.0375	46.0829
																								19.213	17.0362	30.5401		24.9021	14.0149	46.301
																								20.5634	15.6418	33.359		22.3321	13.6721	42.5637
																								20.5269	15.8562	33.1709		21.5598	14.0574	40.9563
																								21.4068	15.1072	35.0112		19.4305	13.987	37.6496
																								17.6765	16.8248	28.3388		18.1042	13.4826	35.9733
																								18.9053	17.7869	29.7328		18.5851	13.7021	36.546
																								19.5688	16.2723	31.4726		19.4128	13.8564	37.7351
																								19.0028	16.9184	30.2845		21.4502	13.9054	40.9252
																								20.0938	16.2504	32.2829		21.4634	13.1663	41.6952
																								19.251	16.7395	30.7442		21.9281	14.0681	41.5329
																								20.0325	16.2473	32.19		23.1962	12.7658	44.9726
																								19.2737	14.742	31.9452		19.9533	13.6479	38.7867
																								18.2926	18.4385	28.5564		23.5335	13.5254	44.6408
																								20.7035	16.0794	33.3083		23.2006	13.2049	44.4633
																								19.7429	16.7617	31.4741		22.4051	14.45	41.9299
																								20.7186	14.9191	34.0773		21.0783	12.7191	41.563
																								18.3973	16.4512	29.6077		19.1388	11.977	39.215
																								19.8561	15.2712	32.504		21.1497	11.7074	42.9387
																								19.4963	15.4023	31.8699		17.2746	12.4987	35.5488
																								18.7606	14.9509	31.0139		18.4447	13.369	36.6201
																								19.5198	16.1501	31.4651		23.9811	12.0434	47.2217
																								19.485	15.4044	31.8476		20.5873	13.8288	39.6294
																								19.9692	15.4788	32.548		22.5415	13.5463	43.029
																								17.2392	18.0321	27.1725		22.8271	13.8553	43.1686
																								20.0839	15.0953	32.9727		19.7505	13.518	38.5795
																								18.5669	16.1747	30.0044		19.2311	13.3449	37.9105
																								20.6569	15.8354	33.3846		20.9047	13.7558	40.1989
																								19.6793	17.1336	31.1911		21.5612	11.4816	43.9517
																								19.6293	16.228	31.5883		23.598	14.2338	44.0101
																								19.8178	17.3087	31.309		20.4697	13.9529	39.3232
																								20.39	12.8994	35.1857		18.8034	13.867	36.7538
[truncated: 757 more rows]

## Sheet: WT vs W260A CNB-B domain-Fig 2
cAMP bound WT CNB-B				cAMP bound W260A CNB-B
Extension (nm)	Force (pN)	ΔLc (nm)		Extension (nm)	Force (pN)	ΔLc (nm)
19.1645	13.3933	34.0538		27.3966	14.8135	45.0243
19.6648	14.1755	34.2202		28.1524	12.5936	48.7304
19.9938	14.4968	34.5001		25.7318	14.9111	42.3446
20.2027	14.7182	34.6647		29.195	13.0653	49.8052
20.0961	14.2863	34.8189		28.5625	13.9909	47.6879
20.0666	14.1341	34.8879		31.658	14.6747	51.8093
20.4002	14.4185	35.1927		29.5757	14.3173	48.9304
20.3703	14.2446	35.2844		22.9849	14.5101	38.3956
19.6549	12.7292	35.4534		29.4217	12.9643	50.3038
20.6787	14.545	35.5355		28.3875	13.3261	48.1745
19.6008	12.3883	35.7038		29.8951	13.4697	50.4259
20.6017	14.1403	35.7283		27.571	13.281	46.9114
20.5235	13.9677	35.7459		29.9697	14.0813	49.8175
20.7589	14.2081	35.9256		25.6056	13.6748	43.3204
20.2349	13.1396	36.0079		26.2748	14.3875	43.6711
20.5554	13.5499	36.1522		26.5349	13.5351	44.9566
19.2721	11.3803	36.2757		28.0367	12.9129	48.1211
20.7064	13.5544	36.3942		27.5893	13.6801	46.4834
21.0841	14.1819	36.462		24.4509	15.244	40.0849
21.1197	13.8645	36.7796		20.3865	14.1747	34.5758
21.3035	14.1417	36.8376		25.2343	14.4588	41.9691
20.6672	12.9926	36.8512		28.0117	14.3087	46.4825
20.7226	13.042	36.8933		25.2759	14.5321	41.9686
20.8168	13.1359	36.9563		29.7424	14.7708	48.7173
20.6521	12.7536	37.0617		27.1137	14.1248	45.2533
21.0184	13.3258	37.1025		23.5675	13.1581	40.5755
21.2025	13.5686	37.1776		28.3366	12.622	48.9927
21.0696	13.3119	37.197		21.8464	11.5834	39.5433
21.4996	13.9183	37.3425		26.1982	12.3318	45.8579
21.6447	14.0627	37.448		24.9774	13.2187	42.7952
21.3319	13.4841	37.4569		22.6277	12.2735	40.0127
21.166	13.196	37.4612		21.7982	13.1324	37.736
21.5087	13.5838	37.6501		23.1994	12.5802	40.6039
20.7444	12.3136	37.675		25.7934	12.6115	44.8314
21.8062	13.9746	37.7757		24.3928	11.7901	43.5758
21.2895	13.0416	37.8138		21.2628	13.3913	36.6315
21.8137	13.8157	37.9319		23.455	13.0721	40.485
20.8938	12.2862	37.9538		23.9895	12.2131	42.3483
21.8405	13.8337	37.9566		21.1766	13.9596	36.0003
21.1288	12.6393	37.9596		23.8285	13.8996	40.2615
21.3987	13.0582	37.9726		23.4273	13.4611	40.0439
21.935	13.9811	37.974		25.4888	12.4453	44.536
21.5676	13.3385	37.9755		27.5032	13.078	47.045
21.4489	13.0167	38.0974		22.5	11.1834	41.2018
21.8453	13.5644	38.2075		22.1569	11.0769	40.7596
21.4639	12.9249	38.2147		23.4609	11.4863	42.4144
21.8989	13.6236	38.2382		21.9763	10.6672	41.0569
21.2169	12.5109	38.2423		22.0729	11.6854	39.7989
22.2436	14.2343	38.2452		21.8885	12.2362	38.832
21.8614	13.5433	38.2518		23.822	13.7095	40.4312
21.1964	12.4564	38.2653		24.587	13.5717	41.7927
21.8587	13.5078	38.2842		23.9697	13.124	41.2666
22.3068	14.2697	38.3147		25.5311	11.2758	46.2544
21.795	13.2665	38.41		27.1144	11.9317	47.9384
22.2352	14.0075	38.432		22.022	13.0845	38.1478
22.3356	14.1201	38.4874		20.8732	13.9892	35.4905
22.0315	13.5232	38.543		22.7329	13.4936	38.8971
21.5332	12.6912	38.5664		26.0026	13.7224	43.8988
21.3445	12.3949	38.5796		26.6542	12.0642	46.9784
21.4686	12.513	38.6569		21.7936	14.3933	36.6194
22.4064	14.0338	38.679		22.0389	12.4896	38.7983
21.9756	13.2526	38.714		24.5413	13.4656	41.8267
22.1361	13.4893	38.7479		24.1522	13.0623	41.6296
21.3642	12.2647	38.7595		23.2897	13.9173	39.3925
19.8098	10.2345	38.7867		22.1876	13.1374	38.3668
21.6964	12.7127	38.8147		23.5973	13.0572	40.7291
21.2767	12.064	38.8399		22.2856	13.9305	37.785
22.4783	13.8576	38.9472		22.2274	13.5024	38.0796
22.551	13.9831	38.9512		21.057	14.2101	35.607
22.4537	13.8103	38.9513		23.4912	13.0056	40.6162
21.8477	12.8109	38.9605		24.0641	12.8684	41.6965
22.1913	13.3409	38.9805		21.9053	14.0137	37.11
21.8417	12.7748	38.9824		23.5359	13.1476	40.5375
22.1387	13.2019	39.0278		21.3503	13.4201	36.7427
22.1816	13.2591	39.0404		23.6896	13.6809	40.2519
22.616	13.9362	39.0978		25.4687	12.1673	44.8655
21.6184	12.2903	39.1487		23.7771	13.5321	40.5341
22.45	13.5946	39.1514		21.5032	12.2039	38.224
21.4778	12.0799	39.1557		22.6112	13.0944	39.0908
22.2608	13.2684	39.1619		24.0893	12.6717	41.9634
22.3241	13.3659	39.1692		26.5905	12.1539	46.7475
22.5316	13.7024	39.1753		20.8542	14.8766	34.7817
22.5466	13.722	39.1867		24.5975	12.9297	42.4972
22.3788	13.4362	39.188		25.1814	12.9366	43.4409
22.512	13.6522	39.1942		23.5111	12.0836	41.713
22.0693	12.9267	39.2008		21.1889	14.3331	35.7137
22.0133	12.8326	39.2054		21.7623	14.3149	36.6336
21.5767	12.1607	39.2291		22.5752	14.1485	38.0515
21.7223	12.3725	39.2298		27.7489	12.6577	47.9805
21.9188	12.6601	39.2369		23.2392	14.3839	38.8981
22.4708	13.5347	39.2412		21.1104	14.204	35.6912
22.5643	13.6218	39.3091		22.7941	14.0958	38.4461
22.7745	13.9494	39.337		21.4482	13.7659	36.5941
21.7303	12.2777	39.3472		25.6314	13.0024	44.0946
22.6053	13.5746	39.419		26.2769	12.1505	46.2332
22.6915	13.684	39.4495		24.1149	12.9311	41.7112
22.5244	13.3674	39.4854		24.6257	10.3001	46.3467
22.759	13.737	39.507		25.8441	11.4733	46.4877
22.9041	13.8327	39.65		22.1758	12.2129	39.335
22.8375	13.7086	39.6639		22.1881	13.3118	38.1943
22.6121	13.3274	39.6713		22.3271	13.3153	38.4185
22.5179	13.084	39.763		23.4893	13.4814	40.1241
22.2017	12.5939	39.7727		21.8414	13.6603	37.3163
22.5361	13.0953	39.7797		22.6613	12.8292	39.447
22.7474	13.3528	39.8637		21.716	13.2644	37.4815
22.7952	13.4201	39.87		22.1924	13.9332	37.6308
22.1185	12.3717	39.8851		22.7801	13.6825	38.7923
22.5574	12.9774	39.9372		23.1332	14.1756	38.9089
23.0991	13.8354	39.9604		21.3154	13.2833	36.8169
22.5747	12.9696	39.9784		25.7292	11.677	45.9875
22.9651	13.5173	40.0466		21.1442	13.742	36.1325
23.344	14.0992	40.1013		24.3467	13.019	41.993
22.992	13.5092	40.1027		25.4086	12.5985	44.214
23.0165	13.4815	40.1678		20.5469	14.2586	34.7633
23.1943	13.7697	40.1695		22.0385	13.2591	38.002
22.7857	13.0792	40.2039		22.4717	13.7997	38.1958
23.3833	14.0199	40.2398		21.3021	13.5003	36.5946
23.1785	13.6654	40.2469		23.6073	13.0976	40.7057
23.4705	14.1192	40.2887		21.7385	13.9979	36.8572
23.2148	13.5951	40.376		22.7252	14.3807	38.096
22.8973	13.0846	40.3783		26.0925	11.6781	46.5932
22.8585	12.9552	40.4532		21.7655	13.5059	37.3323
23.078	13.2936	40.4549		23.6944	12.673	41.3091
22.3484	12.1909	40.4794		24.1196	13.4317	41.1891
22.3308	12.1301	40.5175		20.7453	14.0645	35.2261
23.4542	13.7333	40.6227		21.8132	14.3626	36.6733
23.4179	13.658	40.6361		22.0562	13.9566	37.3967
22.4068	12.1074	40.678		22.098	14.3515	37.133
23.5819	13.8779	40.6837		20.9251	14.119	35.4715
23.4149	13.4757	40.814		21.2233	12.5338	37.4046
23.4204	13.46	40.836		21.8113	14.5237	36.5439
23.3263	13.2661	40.8818		24.8813	12.4231	43.5622
22.962	12.7118	40.8878		22.9518	14.6022	38.2657
23.0605	12.8535	40.8883		21.559	14.0999	36.4857
23.0388	12.7794	40.9398		22.4826	13.0842	38.895
23.5927	13.579	40.9942		20.2451	14.2175	34.3199
23.6104	13.5129	41.0884		25.7652	11.3492	46.5436
23.1606	12.8011	41.112		21.1121	13.7862	36.041
23.7989	13.7143	41.1925		23.3413	13.1118	40.2614
23.3919	13.0082	41.2607		21.0257	14.1731	35.5857
22.8532	12.1945	41.3119		19.8559	12.3062	35.3808
23.7384	13.4802	41.3269		26.1519	12.1163	46.0711
23.9476	13.8057	41.3376		22.4764	13.9229	38.0941
23.8064	13.5401	41.3763		22.2112	14.7863	36.9621
23.6517	13.2782	41.3937		24.075	13.5979	40.9462
23.9576	13.7561	41.3997		23.2695	13.789	39.4795
23.5537	13.0861	41.4429		22.3373	13.3987	38.3545
23.3288	12.7393	41.4547		23.6878	11.8228	42.3395
23.6483	13.1167	41.5626		25.2448	12.81	43.6935
23.696	13.1732	41.5792		21.2597	14.6848	35.5565
23.6181	13.0556	41.5811		23.2964	13.0708	40.2277
23.1295	12.3491	41.5845		21.391	14.116	36.2085
23.5052	12.8273	41.6479		22.2671	12.5363	39.1228
23.3808	12.6459	41.6488		21.1491	14.9556	35.1859
23.9079	13.4009	41.6793		23.6131	12.9388	40.8874
23.2675	12.4348	41.7093		21.1352	13.9439	35.9459
23.4813	12.7377	41.7111		22.1137	12.5215	38.8832
23.2346	12.3842	41.717		28.1549	11.7191	50.0167
23.646	12.9086	41.7823		20.4851	13.4345	35.3402
23.4627	12.6397	41.79		21.8135	13.8121	37.1352
24.3546	13.9925	41.8061		21.435	14.1942	36.215
23.372	12.4766	41.8335		24.1198	11.1104	44.096
22.9194	11.8408	41.8672		25.3251	12.8237	43.8033
24.2431	13.7453	41.8684		21.8776	13.3093	37.6936
23.9708	13.3135	41.8749		20.7037	14.1717	35.0769
22.4818	11.2562	41.9208		22.1018	13.8639	37.5526
24.4339	13.9457	41.9786		26.0019	12.1054	45.8365
23.9571	13.174	42.0018		24.8909	11.9423	44.1985
23.6202	12.6627	42.021		22.3758	13.4586	38.3547
23.8324	12.9669	42.0244		21.0495	13.0115	36.642
22.9468	11.7427	42.0405		23.2238	13.0033	40.1817
24.4067	13.8055	42.069		21.9988	13.4263	37.7795
24.2634	13.5456	42.1023		22.5615	12.7285	39.3935
24.0627	13.2268	42.1113		21.3819	13.6963	36.5468
24.1453	13.3508	42.1155		24.901	12.0715	44.0457
24.2775	13.5437	42.125		20.7218	14.0974	35.1666
24.3763	13.6945	42.1347		21.1826	12.1142	37.7918
24.6021	14.0155	42.172		21.3927	13.2786	36.9416
24.3461	13.5701	42.2079		22.7608	13.3707	39.061
24.245	13.3966	42.2286		21.8687	12.9631	38.0226
23.8462	12.7909	42.2462		22.1476	13.1606	38.2771
24.0131	12.9858	42.2977		22.8713	12.8495	39.7704
24.088	13.041	42.3575		25.4562	12.1501	44.8671
24.2686	13.2637	42.4097		21.7438	12.5474	38.2487
23.8311	12.6207	42.4156		20.8748	13.014	36.3523
23.6659	12.3771	42.437		24.2053	12.702	42.1191
23.9747	12.8019	42.4423		23.7728	12.8731	41.2146
23.9875	12.3785	42.9688		24.4975	13.5275	41.6961
24.8824	13.6681	42.9706		22.6898	12.6781	39.6619
24.2281	12.6875	42.9899		24.1722	12.4799	42.3215
24.4741	13.0344	42.9914		22.1472	13.3866	38.0547
24.1497	12.5715	43.0023		21.0788	13.2159	36.494
24.0301	12.3989	43.0107		23.8078	13.9142	40.2158
24.9934	13.7839	43.0242		21.1329	13.2128	36.5873
24.1664	12.5697	43.0297		22.1152	13.9495	37.4964
24.6419	13.2288	43.0472		24.2289	13.5928	41.1992
24.3158	12.7438	43.07		21.8957	14.0522	37.0595
24.2819	12.6828	43.0851		21.4127	14.4793	35.9527
24.4568	12.9214	43.0893		23.3582	12.9143	40.4988
24.1386	12.474	43.0975		20.0601	13.3971	34.6904
24.7531	13.3031	43.1433		21.6453	13.8107	36.8673
24.1517	12.4536	43.1475		26.4465	13.2647	45.1113
24.8556	13.4564	43.1485		21.7525	13.7167	37.1208
24.2911	12.6304	43.1638		22.9448	14.0339	38.7398
24.3342	12.6711	43.1849		20.7508	14.3933	34.9801
24.983	13.5607	43.242		23.0018	13.9522	38.9041
24.4292	12.742	43.2557		25.2642	10.569	46.9795
25.0493	13.629	43.2719		21.3323	13.2283	36.8918
24.8206	13.2754	43.287		20.8085	13.2269	36.0454
23.9284	12.0377	43.3007		23.636	12.247	41.7195
23.7502	11.3927	43.8899		24.6267	12.8632	42.621
24.7662	12.6644	43.9007		23.0483	13.0008	39.8965
24.5343	12.3307	43.9309		21.6397	13.5167	37.1186
24.1192	11.7945	43.9495		20.4085	13.6213	35.0593
25.3828	13.4732	43.9744		21.4317	13.7746	36.562
25.4657	13.5941	43.9803		20.6567	14.3489	34.8649
24.4978	12.2319	43.9944		21.7902	13.1204	37.7353
25.2832	13.2928	44.0122		23.5825	13.135	40.626
25.2621	13.2342	44.0422		23.2488	12.8343	40.4062
25.3275	13.3197	44.0553		21.5817	14.2695	36.3834
24.7871	12.5184	44.1158		23.624	12.1143	41.8594
25.2563	13.1253	44.1613		20.0113	13.7664	34.3028
24.9884	12.7359	44.1782		21.5621	13.801	36.7465
25.1734	12.9617	44.2132		23.3417	12.1374	41.3614
25.3063	13.1217	44.2423		23.0666	12.9208	40.0108
24.9826	12.6442	44.2774		23.5308	13.3751	40.2942
25.1123	12.8071	44.2938		24.8901	11.5545	44.7442
25.3372	13.0786	44.3426		21.9169	12.2501	38.8598
24.5381	12.0063	44.3633		21.2713	13.1619	36.8587
24.1224	11.4572	44.4333		19.9389	15.18	33.1564
26.0273	13.9987	44.4525		21.9453	13.9036	37.268
24.8718	12.3161	44.5118		22.1445	12.7084	38.736
25.7863	13.5743	44.5151		22.5856	14.0852	38.1222
25.4234	13.0403	44.5257		20.9411	14.4261	35.2514
25.3152	12.8496	44.5744		21.3517	13.531	36.6447
25.4136	12.9878	44.5749		21.0529	12.8528	36.8031
25.347	12.8857	44.5826		21.0462	12.4189	37.2357
23.8721	11.0758	44.5841		21.0666	13.9525	35.8313
24.8403	12.1816	44.6298		22.1707	13.9067	37.6203
26.4547	14.4923	44.6349		20.0933	13.5221	34.6379
25.7092	13.3051	44.6851		22.355	14.1119	37.7393
24.6254	11.8586	44.711		21.5382	14.2921	36.2978
24.94	12.2438	44.7137		22.9945	13.2761	39.5328
25.232	12.6142	44.7232		22.31	13.9301	37.8237
24.7155	11.9267	44.7646		22.5684	14.818	37.4956
24.7301	11.9272	44.789		22.2864	13.4241	38.2479
26.1052	13.7924	44.7891		21.076	12.496	37.1989
25.05	12.3122	44.8071		21.4397	14.5869	35.9105
25.7413	13.2251	44.8307		21.0334	14.2466	35.536
25.3687	12.7047	44.8374		23.635	12.5165	41.3949
25.3217	12.6161	44.8707		23.611	12.9518	40.8641
25.7911	13.2522	44.8751		23.229	13.7301	39.4654
25.981	13.5287	44.8773		23.4343	12.8513	40.6892
25.0033	12.1494	44.9455		22.0863	13.8919	37.4981
24.9172	12.0142	44.982		22.2878	14.4124	37.3786
25.0541	12.1818	44.9851		22.7922	12.7104	39.7907
25.9195	13.261	45.0751		22.8645	13.4185	39.1839
24.6252	11.595	45.0816		22.6303	13.0002	39.2235
25.4701	12.6218	45.1069		21.5884	13.9037	36.7006
25.417	12.5414	45.1234		23.2186	14.546	38.7318
25.3627	12.4603	45.1381		21.8497	12.8526	38.1032
25.3968	12.4598	45.1944		23.7316	12.9189	41.1006
24.7544	11.6483	45.2238		22.3615	14.0785	37.7734
25.4613	12.5001	45.2486		24.3482	11.87	43.3913
25.5581	12.6103	45.2662		22.0557	13.6089	37.7012
25.8818	13.0235	45.2921		21.0909	13.2779	36.4546
25.4629	12.4307	45.3408		22.8242	13.7566	38.7946
25.1427	11.9603	45.4347		23.9027	12.0509	42.4085
25.8527	12.8628	45.4367		21.4055	13.827	36.4738
25.5181	12.4187	45.4468		23.1173	12.2895	40.8044
23.2434	9.93594	45.4591		22.2925	14.0071	37.7299
26.4117	13.6104	45.4733		23.9227	12.6379	41.7244
25.6228	12.5219	45.4846		21.5206	13.4113	37.0284
25.3585	12.1848	45.4913		22.0318	13.9386	37.3758
23.8408	10.4846	45.5103		26.2203	12.8139	45.2798
25.315	12.1049	45.525		22.2767	13.0643	38.5797
25.0246	11.7366	45.5497		23.7843	12.6809	41.4497
24.9209	11.5882	45.5978		21.9798	13.3705	37.8035
26.1452	13.0874	45.6458		22.3831	12.917	38.9039
25.6097	12.3786	45.6509		19.6577	14.0256	33.5357
25.8464	12.6536	45.6873		23.4526	12.287	41.367
26.7542	13.8952	45.7141		21.4705	13.5068	36.8589
26.0789	12.914	45.746		22.8634	13.2147	39.3783
25.3181	11.9365	45.7589		24.1149	12.6448	42.0329
25.4007	12.0408	45.7594		21.7123	13.4289	37.3189
26.392	13.322	45.7713		22.7033	13.3147	39.0251
26.0108	12.7962	45.7768		24.6825	11.5868	44.347
26.3577	13.246	45.7973		20.2205	12.9733	35.3293
24.8315	11.3238	45.8423		24.7187	13.0222	42.5905
25.3105	11.8537	45.8692		21.818	13.2538	37.6521
25.7371	12.3309	45.9223		27.9162	12.2989	48.7507
26.6328	13.5266	45.9227		22.2368	12.8831	38.7035
26.1415	12.8163	45.9679		21.6848	11.7089	39.1173
25.0975	11.5138	46.006		25.806	12.315	45.231
25.7272	12.2221	46.0509		20.2412	13.6967	34.7249
25.5667	12.0163	46.0673		25.0763	11.4956	45.1441
26.2593	12.8864	46.0699		26.4537	12.2226	46.427
25.3479	11.7246	46.1179		23.4334	12.6869	40.8677
24.0241	10.307	46.1502		21.3765	12.9498	37.2339
26.3831	12.9801	46.1589		19.8011	12.8607	34.7489
26.6968	13.2393	46.3524		27.1591	11.1938	49.1832
26.5376	13.0136	46.365		18.3775	11.9417	33.2957
25.6783	11.9192	46.3933		23.9725	13.1203	41.2711
25.6879	11.9256	46.3939		22.8422	12.765	39.8139
26.2731	12.5709	46.4942		24.3011	11.9808	43.16
26.0836	12.2762	46.5732		21.5391	10.9147	39.9292
25.4997	11.5754	46.5939		26.4245	12.4309	46.1028
26.297	12.5101	46.6101		25.6665	11.1663	46.6617
25.9818	12.1144	46.6208		23.06	12.6369	40.3152
26.873	13.2457	46.6295		23.2903	12.3576	41.0096
25.7276	11.7982	46.648		22.6007	11.9556	40.3493
26.8846	13.2399	46.6558		26.3926	11.8356	46.8704
26.0524	12.1404	46.7073		23.9336	11.6817	42.9477
26.3689	12.4792	46.767		24.8875	11.2247	45.2383
25.4263	11.374	46.7786		22.3466	12.9275	38.8318
25.2256	11.1498	46.7955		19.4023	12.7642	34.1875
26.4537	12.5584	46.8066		25.8768	12.5377	45.0573
26.3936	12.4825	46.8079		24.6884	12.6244	43.0024
26.5867	12.7193	46.8174		23.6815	12.6316	41.3354
25.7393	11.6856	46.8333		24.1067	12.5493	42.1302
25.9222	11.819	46.9438		28.5682	12.4695	49.5847
26.7535	12.8256	46.9521		24.9731	12.9629	43.0736
27.0209	13.1755	46.9594		26.6352	10.8116	48.9393
26.6191	12.6463	46.9627		25.1236	12.4398	43.9405
25.5693	11.3993	46.9824		22.8714	12.197	40.511
26.0096	11.892	46.9881		20.7826	12.6769	36.5349
25.8826	11.7104	47.0354		27.0341	11.5026	48.4615
26.5137	12.4187	47.0912		23.3826	12.6315	40.8447
24.9367	10.6751	47.0921		26.4072	11.7254	47.0611
26.317	12.1535	47.1244		24.0742	12.7536	41.8427
26.0442	11.8327	47.1331		25.8409	11.7135	46.1215
26.4715	12.3245	47.1461		24.3077	12.7145	42.2731
25.7385	11.4495	47.1903		22.8968	13.0517	39.5988
27.0912	13.0532	47.2183		21.9214	13.6631	37.4383
25.3974	11.0598	47.2369		25.2265	11.4273	45.5073
25.8894	11.5621	47.2782		24.8229	12.3888	43.5089
26.5853	12.3663	47.2798		20.8894	12.8098	36.5781
26.9386	12.7998	47.2852		23.4937	12.3966	41.3051
27.0523	12.9348	47.3011		21.4493	13.2991	37.015
26.633	12.3836	47.3351		20.8263	13.5471	35.7909
26.1188	11.7774	47.338		21.2386	13.0412	36.9193
26.4528	12.1462	47.3661		24.8362	11.9524	44.0995
26.09	11.7241	47.3693		23.5767	12.8501	40.9214
26.39	12.0568	47.3877		22.7214	12.9311	39.4421
26.4303	12.0993	47.3918		23.7554	12.5266	41.5795
25.8367	11.4232	47.3978		21.0392	11.7882	37.9319
27.1003	12.9172	47.4024		23.828	12.1506	42.1572
26.5389	12.1878	47.4462		24.4015	13.7856	41.2839
25.5911	11.0996	47.5053		24.6079	12.1245	43.4842
26.6084	12.2203	47.5144		23.9414	11.5589	43.1283
26.5948	12.199	47.5233		26.6989	11.6732	47.6252
25.2572	10.7316	47.5526		22.0343	12.8685	38.3857
26.8784	12.508	47.5678		26.2874	12.9229	45.2563
25.7721	11.2439	47.5794		25.2606	11.6977	45.1656
26.8596	12.4661	47.5995		21.8487	11.74	39.3539
27.1577	12.7934	47.651		20.8723	11.6744	37.7846
26.5385	12.0267	47.6755		23.3604	12.7041	40.7281
26.7869	12.3049	47.6999		24.4012	12.7168	42.4192
26.6173	12.0863	47.7194		24.8433	12.5665	43.3207
27.0788	12.5868	47.7956		23.8399	12.4936	41.7598
26.9727	12.4483	47.8097		25.2678	12.8575	43.6739
26.6536	12.0618	47.8198		22.8812	12.7005	39.9495
25.6249	10.9308	47.8437		27.3209	11.6955	48.6428
26.3293	11.6745	47.8454		24.3013	11.8917	43.2836
26.2244	11.4981	47.9435		27.4808	12.5851	47.6345
27.1456	12.5107	48.0079		21.9227	12.2355	38.8887
27.4655	12.8856	48.0363		22.117	12.9185	38.4704
26.3914	11.606	48.0558		26.4725	12.3789	46.2509
26.7024	11.9511	48.0617		23.38	12.1884	41.3632
27.2284	12.5632	48.0731		22.573	11.0489	41.5195
25.9365	11.0679	48.1498		21.7562	11.4479	39.5716
26.4001	11.5404	48.1765		22.428	12.7044	39.2005
27.5392	12.8543	48.1958		25.6828	12.5581	44.716
27.0449	12.237	48.2154		20.1192	13.5937	34.6184
27.085	12.2666	48.2419		26.1395	12.0747	46.1043
26.5547	11.6494	48.267		25.8141	11.3738	46.5873
25.8429	10.8963	48.2881		21.7775	12.49	38.3611
26.1562	11.1951	48.3119		26.8718	12.68	46.5111
26.305	11.3184	48.3681		23.0334	13.1301	39.743
27.0345	12.1184	48.3747		23.0011	12.7889	40.0476
27.0515	12.1189	48.395		23.9192	12.7545	41.5889
26.1734	11.1618	48.3997		25.206	12.814	43.623
26.9121	11.9457	48.4209		21.6752	13.469	37.2232
27.0019	12.0342	48.4414		19.5599	13.4545	33.8366
27.5197	12.6394	48.4485		24.6331	11.9269	43.7886
26.7804	11.7719	48.4601		27.2872	12.2748	47.74
26.7815	11.7691	48.4618		22.2557	12.9697	38.6461
26.8052	11.7816	48.4854		21.7268	13.021	37.7304
27.0486	12.056	48.4871		24.964	12.0004	44.2467
25.1007	10.0815	48.4981		20.0291	12.8309	35.1495
26.4146	11.3487	48.5057		21.2969	12.7229	37.3292
26.5478	11.4808	48.5177		24.2931	12.7765	42.1732
25.8587	10.7634	48.5427		24.0574	12.3763	42.2577
27.2421	12.2066	48.5911		20.8345	12.005	37.3362
26.8375	11.7179	48.638		25.2884	12.9543	43.5938
25.8871	10.7062	48.7026		20.1206	13.593	34.6206
27.5097	12.4164	48.7361		20.9035	12.0437	37.4078
27.4112	12.2811	48.7667		19.2071	13.2299	33.4579
27.0873	11.9053	48.7714		22.4851	13.0819	38.899
25.3768	10.192	48.7739		21.6229	12.1987	38.4292
27.6743	12.5485	48.8224		27.4066	11.4059	49.2531
26.4618	11.1415	48.9287		25.0234	11.1389	45.6042
26.7544	11.4397	48.9354		22.1147	13.0242	38.3604
26.6124	11.2856	48.9435		22.4506	12.7868	39.1477
26.8529	11.5376	48.9446		21.5712	12.7886	37.7103
25.9441	10.6216	48.9561		17.3347	15.3356	29.039
27.4719	12.2198	48.9567		23.0688	12.7651	40.1845
27.4289	12.1331	49.0074		24.3851	12.5965	42.5321
26.0096	10.6178	49.0793		21.66	13.6577	37.0263
27.1771	11.7972	49.0867		21.43	14.0404	36.3334
27.277	11.8902	49.1142		21.3072	12.9952	37.0729
27.3592	11.9445	49.1697		21.8355	12.5828	38.3619
26.7879	11.2931	49.2353		22.2271	13.857	37.7579
26.7317	11.2218	49.2572		25.6718	13.1613	43.9815
27.5066	12.039	49.2762		20.2409	13.4742	34.914
27.7353	12.2888	49.2878		22.5802	12.8017	39.3467
25.5993	10.1242	49.3109		23.9489	12.9785	41.3871
27.7206	12.2456	49.3288		21.5969	13.0708	37.4707
27.1782	11.6408	49.3374		22.1187	13.0048	38.3857
27.0609	11.4974	49.3645		22.9698	12.4016	40.4326
25.6317	10.0983	49.4217		22.8015	12.1571	40.4418
27.9453	12.4005	49.48		22.9775	12.231	40.6468
27.6275	11.9805	49.5608		24.3615	12.0235	43.2104
27.7698	12.1252	49.5832		24.0265	12.5489	41.9982
27.1599	11.4679	49.5833		21.9995	12.7095	38.4922
27.5161	11.8411	49.5902		20.3935	13.0356	35.5529
26.7513	10.9852	49.6997		24.4043	11.8519	43.5074
27.012	11.2385	49.7122		22.6015	13.1075	39.0624
27.738	11.9248	49.8374		24.1125	12.5023	42.1953
27.6955	11.8539	49.8749		26.9479	12.7334	46.5672
27.5233	11.5825	50.0141		21.8672	12.6542	38.3384
26.7289	10.7828	50.0242		24.6844	12.1566	43.5753
28.4824	12.6401	50.0286		21.5022	13.052	37.3351
26.7214	10.7767	50.0286		25.463	12.0165	45.0585
27.1076	11.1434	50.0389		22.6022	12.5456	39.6613
28.1388	12.1965	50.0978		24.7162	11.683	44.2692
26.1399	10.1718	50.1781		23.4894	12.3941	41.298
26.8945	10.8082	50.2689		21.1368	13.5094	36.3235
27.8504	11.7584	50.2787		21.9072	13.0547	37.9925
27.6476	11.4662	50.4125		23.6615	11.409	42.8646
27.1452	10.9467	50.4505		20.4353	12.9746	35.6787
29.3287	13.3394	50.4814		25.8601	12.2143	45.4487
27.7656	11.5419	50.4844		22.3726	12.6977	39.1161
28.2352	12.0454	50.4845		19.813	13.6276	34.1007
27.3825	11.0767	50.6246		24.4146	12.9393	42.1855
28.4253	12.1085	50.7004		21.7255	12.6027	38.1559
26.6587	10.3097	50.8133		25.948	11.7383	46.2633
28.5352	12.1531	50.8157		24.0456	12.0629	42.6328
28.1709	11.747	50.8441		21.4963	12.5311	37.8539
27.9045	11.3638	51.0229		21.0769	10.7834	39.312
28.317	11.7651	51.0559		24.2903	12.7039	42.2515
28.5514	11.8927	51.2521		22.0634	12.6932	38.6159
28.7583	12.1038	51.2638		24.7252	12.1636	43.6287
29.3741	12.6522	51.4751		22.5382	11.7925	40.4479
27.5488	10.6908	51.6316		19.8793	13.4757	34.3333
27.67	10.7506	51.726		16.1446	14.0209	27.9718
27.6537	10.7151	51.7697		22.0111	13.0907	38.124
28.3357	11.3209	51.8294		24.643	12.4287	43.1616
28.4813	11.4588	51.839		20.3323	13.473	35.0606
29.8626	12.7501	52.1397		21.3653	13.6235	36.5844
29.2097	11.9857	52.2076		22.5666	12.3381	39.8388
28.9926	11.7195	52.2728		21.884	13.0756	37.9302
28.86	11.5699	52.2962		23.4267	12.531	41.0315
28.1603	10.5552	52.9686		25.4434	12.0036	45.0408
30.2699	10.8043	56.1509		24.322	12.6559	42.3589
				25.6238	12.111	45.1988
				22.5877	12.9854	39.1669
				25.8664	12.2891	45.3611
				23.1529	12.5228	40.5942
				23.2371	12.2986	40.9962
				23.1284	12.5627	40.5072
				25.803	12.8452	44.5617
				27.435	11.8953	48.5324
				24.5292	12.5806	42.7901
				23.2107	12.1716	41.1024
				25.1109	12.0191	44.4626
				23.3483	12.6484	40.775
				24.9882	12.4223	43.7387
				22.8033	12.6654	39.8611
				24.2562	12.4515	42.4949
				24.0259	12.4047	42.1707
				25.2345	11.4228	45.5209
				25.6971	12.4199	44.9167
				24.7255	11.6609	44.3147
				22.3852	12.2403	39.6501
				20.7817	13.7223	35.5654
				24.6138	10.0659	46.7653
				20.568	12.4032	36.458
				25.2912	12.3388	44.349
				19.4964	13.189	33.9583
				21.4306	12.4385	37.8455
				26.1529	11.7823	46.5459
				20.7054	13.4665	35.6655
				23.5504	12.3713	41.4262
				20.1077	13.3094	34.8399
				23.6383	12.1884	41.7927
				23.946	12.6061	41.8038
				23.9475	12.5029	41.9234
				26.2576	12.9583	45.1636
				26.2822	12.0165	46.4276
				23.064	12.3393	40.6621
				23.93	12.7377	41.6271
				25.5333	12.0937	45.0705
				26.9797	11.8389	47.849
				21.5106	12.9577	37.44
				27.3034	12.2251	47.8383
				25.5068	12.6132	44.3608
				24.7062	12.03	43.7719
				22.8415	12.8508	39.7218
				20.6621	13.0461	35.9774
				18.1166	13.0908	31.809
				21.7227	12.3177	38.461
				25.0501	12.1705	44.1618
				26.3661	11.8687	46.7787
				20.2185	12.9442	35.3549
				25.7848	11.5403	46.2846
				21.7508	12.757	38.035
				20.8341	12.7652	36.5295
				23.2549	12.8359	40.4095
				21.338	12.4052	37.7301
				24.5364	11.7751	43.8323
				24.2255	12.5956	42.2699
				25.1351	13.3545	42.8975
				25.4278	12.2292	44.7157
				26.6132	12.7226	46.0344
				24.4788	12.0028	43.4283
				22.5575	11.6331	40.6858
				24.5328	12.3187	43.1149
				23.4443	13.3036	40.2262
				22.6433	13.2308	39.0101
				24.8157	12.2954	43.6123
				21.5729	13.449	37.0767
				22.363	12.9137	38.8774
				21.5449	12.5627	37.9028
				20.9298	13.679	35.8418
				24.042	12.8245	41.708
				18.829	13.4796	32.6412
				25.9477	11.1482	47.1772
				25.6076	11.6873	45.7666
				23.6168	13.2394	40.5699
				25.7418	12.2497	45.2071
				23.4899	12.1718	41.5666
				24.107	12.9263	41.7053
				19.5137	14.1934	33.1813
				23.4216	12.6663	40.8752
				25.5496	12.203	44.9478
				24.7591	12.331	43.4754
				22.0275	12.8497	38.3935
				26.4062	11.7581	47.0039
				24.9566	12.5782	43.4927
				25.7009	12.3159	45.057
				24.9351	12.266	43.8465
				20.535	11.6218	37.2779
				28.5363	12.1613	49.9772
				27.5878	12.1577	48.4071
				21.7471	13.1969	37.5923
				22.8772	12.8589	39.7736
				26.1699	12.4736	45.6223
				19.8148	13.5748	34.1475
				23.4045	12.3526	41.2053
				24.391	13.0423	42.0377
				26.2291	12.5374	45.637
				21.4687	13.3669	36.9866
				24.3593	12.2964	42.856
				24.054	11.7527	43.0492
				22.6176	12.7143	39.5047
				22.9487	13.0898	39.6444
				28.0509	12.8873	48.1757
				21.3724	13.0672	37.1124
				22.2412	12.7606	38.8372
				22.1158	13.2156	38.17
				23.4866	13.0937	40.5166
				24.0288	12.4207	42.1546
				23.2747	11.0826	42.6783
				21.5119	11.2404	39.4242
				21.1618	11.1474	38.9511
				20.0879	11.5517	36.6083
				21.2122	11.5821	38.4757
				22.6786	10.5042	42.5454
				23.3056	10.5998	43.4881
				23.2228	13.1525	40.0239
				27.1046	12.3211	47.3744
				23.3506	13.3184	40.0622
				25.3377	13.1949	43.3986
				23.1064	12.6811	40.3383
				20.8066	13.0506	36.2062
				24.2789	11.6188	43.6191
				24.6572	12.2069	43.4649
				22.6732	12.3146	40.0417
				20.588	12.7195	36.1743
				22.1347	13.0401	38.3742
				23.1723	12.9038	40.2025
				22.6798	13.0623	39.2401
				22.0589	13.054	38.2388
				19.6669	12.9704	34.429
				25.3995	13.2088	43.4846
				23.0165	13.5021	39.346
				24.1092	13.2328	41.3719
				24.4513	12.2534	43.0656
				23.0548	11.643	41.5127
				25.4528	11.6349	45.5823
				19.7566	14.1194	33.618
				24.021	12.5927	41.9409
				19.4471	10.3852	37.0287
				24.9122	12.7698	43.1924
				22.1849	13.6687	37.8535
				20.6207	12.3001	36.6541
				26.7741	12.2083	46.9825
				26.8313	11.8454	47.5916
				22.1571	12.885	38.5672
				21.7633	12.7291	38.0866
				24.7096	12.6687	42.9807
				23.9752	10.2497	45.2812
				21.4726	10.6633	40.183
				24.9308	12.4957	43.5577
				23.2712	13.2627	39.9922
				22.3394	13.1922	38.5563
				22.2084	13.0183	38.519
				22.972	13.0371	39.7401
				23.5913	12.8531	40.9453
				21.6664	12.5794	38.0839
				22.7787	10.5623	42.6315
				20.1675	13.0359	35.1859
				22.2265	13.0499	38.517
				22.6122	13.3837	38.8092
				21.6049	13.1972	37.3624
				25.4121	12.6763	44.1254
				26.7299	12.5902	46.3926
				26.2296	11.5769	46.9834
				21.0053	13.5496	36.072
				22.2962	12.3551	39.3717
				24.5077	13.179	42.0768
				25.7281	11.2871	46.5757
				21.5915	13.3033	37.2383
				23.9122	11.9511	42.5523
				23.9216	12.3962	42.0123
				19.9776	13.3886	34.5632
				23.1881	12.52	40.6522
				23.8029	12.8101	41.3379
				20.9248	13.0402	36.4098
				26.6456	12.7497	46.0573
				24.6461	13.0938	42.3969
				26.353	12.6333	45.7206
				19.5712	14.0506	33.3775
				23.1728	12.7107	40.414
				25.6089	10.5172	47.6766
				23.5578	12.4031	41.3973
				26.7326	11.5028	47.9495
				23.4954	12.798	40.8488
				24.0502	12.5278	42.0649
				24.6407	12.185	43.4664
				24.6574	13.2484	42.2439
				24.9125	12.6926	43.285
				20.7934	10.6721	38.9812
				20.9262	10.9967	38.7527
				24.0698	10.5105	44.9856
				21.9842	13.098	38.0743
				24.5423	11.5405	44.1768
				21.5126	11.5238	39.0573
				20.8379	12.7656	36.5356
				25.2318	12.1162	44.5381
				24.601	12.6994	42.7676
				24.2954	12.1983	42.8709
				23.9535	10.1498	45.4283
				24.2923	12.3442	42.6884
				19.6935	13.0874	34.3715
				25.011	11.848	44.5338
				24.1899	12.1828	42.7169
				23.671	13.4489	40.4483
				25.2271	12.2842	44.3089
				21.3698	13.4445	36.7564
				24.59	12.4864	43.0031
				25.4535	11.4469	45.8626
				25.2569	12.5398	44.037
				25.0861	11.7421	44.803
				21.7919	12.9079	37.9533
				29.7243	11.8072	52.5132
				26.0599	12.838	44.9884
				21.2806	13.2963	36.7489
				25.1592	12.4211	44.0211
				18.3335	13.3832	31.9225
				21.9906	12.2184	39.0209
				22.9772	12.9491	39.8392
				23.0073	11.8482	41.1679
				24.7286	10.7296	45.7661
				24.5573	12.3691	43.0913
				27.5405	11.2195	49.795
				24.3052	12.2961	42.7664
				22.7977	12.8529	39.6504
				24.289	12.7042	42.2494
				27.5891	11.8543	48.8563
				23.8127	11.8865	42.471
				23.1803	12.3018	40.8952
				27.5519	11.5109	49.3241
				23.5291	12.5265	41.2069
				23.6275	11.5907	42.5529
				25.3883	11.6493	45.4502
				27.2396	12.1921	47.772
				26.0227	11.9656	46.063
				26.9926	10.8501	49.492
				25.4749	11.2997	46.1267
				25.0638	11.6814	44.8561
				29.3623	10.5059	54.3063
				20.2376	12.4563	35.8588
				25.1676	11.3654	45.5001
				19.4694	13.1638	33.9366
				24.7697	12.4539	43.3422
				22.7789	12.807	39.665
				26.9346	11.7936	47.8455
				28.792	10.2695	53.795
				26.4071	11.6765	47.1325
				25.3142	11.64	45.3402
				25.1131	11.2084	45.6486
				28.1879	10.9065	51.4611
				23.4442	11.9785	41.7337
				24.3638	11.9068	43.3666
				30.2262	10.0238	56.9182
				26.2634	12.1648	46.1876
				24.5883	10.4576	45.9867
				25.1624	10.804	46.3937
				23.2472	10.4215	43.6843
				26.3883	11.4003	47.526
				25.2698	11.9051	44.8856
				28.2261	10.1532	53.0445
				26.3704	11.0203	48.1188
				25.7815	11.953	45.6747
				25.3834	11.5946	45.5188
				29.2423	11.7236	51.8421
				25.2588	12.1428	44.546
				26.6637	11.6074	47.6705
				22.1357	11.7544	39.8176
				25.3263	11.5621	45.4761
				22.8027	12.8483	39.6585
				26.087	12.2457	45.7875
				24.7871	12.2487	43.6227
				29.3756	11.3448	52.7158
				23.6103	12.6579	41.1914
				24.8363	11.7386	44.3895
				26.2106	10.8749	48.092
				23.7648	12.7157	41.377
				25.4452	11.1958	46.234
				21.1176	12.2277	37.5583
				29.0391	10.5593	53.6244
				26.2437	11.8692	46.5733
				25.9686	11.9507	45.9956
				28.7188	11.0031	52.2005
				29.1228	11.0363	52.8435
				29.134	10.437	54.0473
				26.1439	10.616	48.4386
				24.3118	11.32	44.1076
				25.8737	11.9214	45.8751
				24.4642	12.4028	42.8948
				26.1249	11.552	46.8378
				24.5602	11.6575	44.0355
				24.2774	11.397	43.9363
				28.4792	11.6133	50.7349
				24.3879	11.4834	43.997
				23.3204	12.1519	41.3122
				24.4771	10.0699	46.5123
				23	11.9892	40.9767
				25.0656	11.4689	45.1719
				27.6951	11.3236	49.8806
				25.3495	11.6711	45.3538
				29.4527	11.527	52.5245
				25.5377	11.8146	45.4644
				26.6083	11.9087	47.13
				26.5695	11.0158	48.4709
				26.1687	11.1682	47.5244
				24.1494	12.0639	42.7989
				25.0238	11.7481	44.6904
				31.0977	10.4315	57.522
				26.5907	10.9116	48.684
				29.8272	10.9058	54.3121
				28.2131	11.1649	51.0446
				25.7336	11.0843	46.914
				26.1033	10.0446	49.4772
				25.8235	11.9769	45.7144
				29.8177	10.7457	54.6081
				26.3651	11.9003	46.73
				25.5879	11.098	46.639
				25.3653	11.2959	45.9393
				28.1265	11.3626	50.5486
				28.9439	10.7852	53.0104
				30.7445	10.0432	57.7962
				27.9808	11.3596	50.3086
				21.1168	13.0206	36.7394
				24.9071	11.8602	44.3445
				25.464	11.2703	46.1475
				25.7474	11.2788	46.6245
				30.5694	10.3613	56.7499
				26.7904	10.8877	49.0727
				25.0455	11.0231	45.8234
				23.605	11.6285	42.4645
				28.2828	11.2275	51.0504
				30.5973	10.7309	55.9967
				24.324	11.8937	43.3143
				25.0478	11.5185	45.0651
				27.3465	11.177	49.5303
				23.599	12.1614	41.7621
				29.5129	10.8679	53.8324
				30.805	10.8468	56.124
				26.486	11.8639	46.9879
				23.0659	12.3249	40.6788
				26.3484	11.7548	46.9144
				32.3234	10.7668	58.9361
				23.4041	11.3881	42.455
				25.0395	10.8036	46.1797
				32.6584	10.7777	59.4886
				30.0469	10.1857	56.2132
				24.2002	10.9135	44.541
				27.8927	11.043	50.7032
				27.377	10.8389	50.1772
				27.4167	10.319	51.2525
				26.887	10.5315	49.8981
				26.7159	11.4373	48.027
				27.5582	11.7485	48.9607
				26.5367	10.7867	48.8104
				26.9507	10.0986	50.8776
				27.3835	11.209	49.5428
				26.2172	10.0991	49.5657
				28.1887	10.4885	52.278
				29.4458	10.33	54.8296
				27.787	11.3313	50.0206
				24.9525	11.1278	45.4979
				26.1094	11.2329	47.317
				27.2149	11.0579	49.5084
				25.2242	11.5371	45.3336
				29.0753	10.4427	53.9342
				23.8926	11.2899	43.4359
				31.6426	10.5392	58.247
				24.2923	11.2672	44.1497
				26.6542	11.2613	48.201
				27.4059	10.7298	50.4377
				26.0834	10.9174	47.7965
				21.9518	12.2821	38.8855
				29.011	10.8072	53.0811
				26.7576	12.0435	47.1825
				27.6248	11.239	49.9054
				24.3238	12.2447	42.861
				27.3327	11.4815	49.0018
				25.4154	11.3296	45.9777
				25.5757	11.9388	45.353
				28.5186	10.555	52.7196
				25.1738	11.2163	45.7369
				27.3385	11.5853	48.8457
				28.9813	10.6457	53.3543
				28.6499	10.952	52.1805
				23.9003	10.9731	43.9299
				29.0544	10.0934	54.659
				27.0296	11.6106	48.2816
				27.1828	10.5143	50.4534
				24.5894	11.1055	44.9121
				24.2817	11.6534	43.5723
				26.8593	11.4901	48.181
				19.141	13.5779	33.0626
				19.7962	13.0405	34.5773
				19.658	13.8573	33.6643
				23.7758	13.1854	40.8862
				22.4346	13.1678	38.7354
				24.3107	12.6212	42.3821
				26.7676	12.1838	47.0031
				18.9901	14.5619	32.096
				26.381	13.7587	44.4673
				20.4394	13.1488	35.5237
				21.0834	12.6386	37.0644
				21.4611	12.4157	37.9209
				21.6046	13.1402	37.4164
				21.6904	13.6693	37.0631
				19.6771	13.2389	34.2117
				20.1302	14.937	33.6133
				20.3486	13.7819	34.8295
				20.2733	13.1588	35.2432
				21.7938	13.8876	37.039
				24.3517	12.6222	42.4494
				23.5963	10.9538	43.4343
				23.8973	12.5511	41.7856
				22.5444	13.4876	38.6007
				22.0819	13.9037	37.4852
				20.8491	14.5276	35.03
				21.3117	12.8615	37.2132
				26.1481	10.206	49.231
				22.2904	13.2133	38.4585
				21.4174	12.7651	37.4835
				22.4342	12.8573	39.0508
				25.9366	11.9137	45.996
				21.5193	13.071	37.3447
				23.1679	12.9937	40.1039
				23.8805	13.6482	40.5893
				23.0068	11.8109	41.2156
				21.308	14.1426	36.0545
				19.96	13.3019	34.6129
				23.4878	12.4316	41.2545
				20.9782	12.6319	36.898
				24.9595	11.8002	44.5147
				20.072	14.5283	33.8119
				22.1845	13.4494	38.0595
				21.4121	11.1268	39.4085
				21.1165	11.2949	38.6805
				24.188	10.0728	45.9863
				21.5862	10.8093	40.1638
				24.5804	12.1599	43.3951
				24.2457	13.2816	41.5453
				22.0636	13.1328	38.1659
				23.7591	13.4422	40.5965
				21.2584	12.5136	37.4809
				21.6835	13.2581	37.435
				24.7526	13.0131	42.6593
				21.8636	13.6268	37.3818
				21.7598	12.9508	37.8577
				23.0042	12.6552	40.1972
				21.416	13.3849	36.8839
				21.845	13.2176	37.7324
				19.9242	13.6033	34.2951
				23.3019	11.8732	41.6279
				23.6624	12.7894	41.1284
				21.1192	13.8729	35.9778
				22.3799	13.0808	38.7346
				20.5511	12.1349	36.7213
				21.5065	12.3537	38.0651
				21.2132	12.1028	37.8553
				27.5498	11.0396	50.1204
				20.9732	13.7203	35.8768
				25.8291	12.3371	45.2393
				20.1612	12.8658	35.3306
				20.8683	13.6173	35.795
				23.6927	12.9853	40.9638
				24.8259	13.2738	42.4885
				22.2819	13.1143	38.5381
				19.4848	13.3888	33.7703
				20.9211	13.3166	36.1455
				28.133	11.8005	49.8537
				23.863	13.1223	41.0936
				23.6926	12.277	41.7719
				19.9105	13.2712	34.5554
				26.6521	11.9936	47.077
				22.0947	12.3391	39.0576
				27.949	12.0548	49.1555
				21.7622	13.2066	37.6107
				24.2363	12.1637	42.8153
				22.6778	13.6076	38.703
				29.0767	11.0368	52.7639
				26.1577	11.9883	46.258
				26.3167	11.7374	46.8848
				25.7573	12.5086	44.8975
				21.772	12.9772	37.8468
				20.4897	12.5079	36.2209
				25.3109	11.9199	44.9394
				27.9015	10.7625	51.2399
				29.7253	13.1412	50.5673
				21.9018	13.3209	37.7265
				23.129	11.7175	41.5399
				21.1137	13.6497	36.1588
				22.0791	12.366	38.9995
				23.1438	13.9279	39.1482
				22.0836	12.2485	39.1363
				21.1452	13.8124	36.0706
				21.1514	12.9318	36.8855
				21.9571	13.4529	37.6881
				24.0247	12.4538	42.113
				24.7234	11.9241	43.9474
				28.2377	11.8966	49.8787
				23.7485	12.6891	41.3842
				22.0158	13.4266	37.8068
				24.5297	14.0281	41.258
				22.9196	12.0913	40.7129
				23.0838	11.7159	41.4636
				23.899	13.6755	40.5864
				23.0109	12.6023	40.2676
				24.875	13.0416	42.8235
				26.4379	12.1657	46.478
				20.7877	13.2617	35.9827
				24.9602	12.8589	43.1722
				20.4774	14.3022	34.621
				22.9047	13.4234	39.2421
				23.3068	10.065	44.4247
				21.5417	11.3841	39.2868
				24.6034	11.8327	43.8713
				22.3922	11.729	40.2837
				23.0639	12.4141	40.5746
				22.8149	11.5356	41.2536
				21.2704	12.2132	37.8308
				23.8281	10.45	44.6625
				24.2448	12.5925	42.3086
				24.257	13.1447	41.7049
				20.7381	13.5338	35.6608
				19.6383	14.2954	33.3044
				22.6495	13.0786	39.172
				22.9651	12.299	40.5453
				22.1687	12.0374	39.5269
				21.785	11.3761	39.7152
				21.6053	12.6741	37.8838
				20.759	13.3254	35.8785
				20.8377	13.8878	35.5186
				23.0964	11.7122	41.4919
				21.6982	12.7483	37.9614
				26.2373	11.9437	46.4533
				21.6473	13.4002	37.2383
				27.3831	12.6074	47.4505
				21.2206	14.2053	35.8652
				19.199	13.141	33.5207
				23.1966	13.0837	40.0529
				25.4845	12.0489	45.0493
				20.8916	14.0461	35.4747
				24.1092	12.6261	42.0443
				20.2229	14.1583	34.3282
				27.0546	10.1811	50.8995
				22.1183	13.3823	38.0143
				25.0323	11.6642	44.8257
				24.0177	12.7401	41.7639
				22.4942	13.157	38.8381
				26.7178	12.0369	47.1239
				27.1453	12.4801	47.2227
				21.1048	11.5976	38.2743
				23.8526	11.0146	43.7793
				20.2367	13.8257	34.6126
				22.6578	12.4442	39.8644
				23.6465	12.719	41.1833
				21.7552	13.6439	37.1904
				22.6598	12.3274	40.0064
				20.6593	13.7892	35.3192
				23.5081	12.9007	40.7564
				22.7776	14.3103	38.2324
				27.5694	10.388	51.3865
				22.5149	13.1252	38.9095
				22.1681	13.1316	38.3413
				21.1514	13.4402	36.4053
				22.3422	12.6324	39.1369
				19.8949	13.6948	34.1771
				20.8383	12.7392	36.5603
				23.0958	11.1746	42.2391
				26.7781	12.8865	46.1006
				26.7894	11.5838	47.9156
				23.9754	12.9457	41.4639
				25.8537	12.0972	45.597
				23.5612	12.9337	40.803
				25.1519	11.8695	44.7405
				22.7377	13.6745	38.7369
				21.628	12.3122	38.3104
				21.6086	13.3211	37.2539
				23.0002	13.7426	39.0877
				21.5683	13.378	37.1351
				21.8267	13.1276	37.7883
				27.7362	11.5728	49.5445
				23.3045	12.8319	40.4971
				24.0401	11.3876	43.5392
				21.7138	12.4397	38.3129
				21.7701	13.7806	37.0957
				23.4903	12.0549	41.7131
				20.9097	13.8152	35.6956
				24.2544	13.0565	41.8023
				20.177	12.8415	35.3795
				24.6957	11.6501	44.2795
				23.7682	12.0571	42.1769
				21.869	13.742	37.289
				21.5804	13.1411	37.3771
				25.8794	12.3725	45.2777
				24.7005	12.5466	43.1143
				22.0214	13.4142	37.828
				25.4818	12.7059	44.2035
				23.0822	12.8763	40.0885
				22.1009	13.0469	38.3131
				20.9479	13.0035	36.4829
				21.5866	12.1049	38.4777
				21.6426	13.8418	36.8396
				22.27	12.4485	39.2243
				21.93	13.0719	38.0111
				24.4948	13.2634	41.9678
				23.2829	12.8713	40.4222
				25.1212	12.1161	44.3538
				20.4773	13.0479	35.6774
				21.1327	12.8444	36.9393
				25.3234	12.3656	44.3655
				23.5165	12.7431	40.9436
				22.5423	14.3738	37.8143
				20.3453	13.0879	35.4228
				22.6249	12.3833	39.8825
				26.4612	12.9089	45.5542
				23.7005	12.3501	41.7019
				20.5502	12.9428	35.8948
				19.8881	14.0426	33.8849
				24.3765	12.6506	42.4553
				22.7139	12.5793	39.8059
				24.3108	12.5105	42.5148
				22.7245	13.2644	39.1097
				23.8865	12.7241	41.5694
				20.7086	12.7541	36.3361
				26.1648	11.5101	46.9771
				21.3248	13.3743	36.743
				25.1168	11.85	44.7041
				23.4222	13.4133	40.0807
				28.7076	12.1541	50.2706
				21.4492	13.0972	37.2069
				22.398	12.7368	39.1194
				26.3327	11.9371	46.6209
				22.2102	12.5291	39.0356
				20.6033	13.6617	35.337
				23.9253	12.3035	42.1298
				25.5545	12.8746	44.1203
				22.7795	13.1995	39.2618
				20.7336	12.5944	36.5384
				22.5166	13.2271	38.8053
				21.6571	12.74	37.9003
				23.4866	12.6143	41.0356
				23.2589	13.0944	40.1409
				21.5387	12.8221	37.6264
				23.6129	12.3533	41.5502
				21.9987	13.9323	37.3232
				22.7869	12.6996	39.795
				24.9108	11.8588	44.3507
				25.4335	11.677	45.4882
				24.5608	12.3953	43.0686
				24.4017	12.3419	42.8694
				22.2566	14.1791	37.5243
				22.6919	12.7057	39.6329
				21.2875	11.2236	39.0665
				21.8727	12.2361	38.8058
				20.9838	12.9009	36.6424
				24.3737	12.9047	42.1602
				22.4841	12.8132	39.177
				25.9469	12.7168	44.9507
				21.1223	12.774	36.9947
				21.9585	12.9981	38.1315
				22.2285	12.7687	38.8038
				26.3254	12.4002	45.9771
				20.8072	10.6319	39.06
				24.7169	12.6827	42.9785
				21.7541	13.3755	37.4341
				22.5608	12.3884	39.77
				23.9909	11.277	43.6189
				22.1877	13.3152	38.1937
				22.7167	12.8908	39.473
				22.7491	12.5997	39.8441
				25.8528	11.6581	46.2197
				22.566	12.9421	39.1763
				21.4648	12.3783	37.9708
				19.8712	12.9875	34.7499
				22.2964	12.4833	39.2291
				20.5284	12.7849	36.0118
				23.501	13.663	39.9632
				19.8543	12.3496	35.3372
				22.2577	13.2623	38.3559
				25.069	11.311	45.4094
				21.6321	10.8791	40.1389
				22.6119	12.8731	39.3214
				20.7841	14.0855	35.2708
				22.498	12.968	39.0402
				24.8867	12.5778	43.3849
				21.4717	13.5465	36.8255
				21.6494	12.8949	37.7333
				23.767	12.8571	41.2254
				27.9173	11.8326	49.4408
				23.2592	12.6914	40.5756
				23.0573	12.3	40.6915
				24.8799	12.1673	43.886
				25.8349	12.5084	45.0253
				25.647	11.701	45.81
				24.4158	11.8559	43.5194
				22.6667	13.7957	38.5127
				26.024	12.12	45.8504
				22.1666	13.3659	38.1105
				24.3583	12.7472	42.3143
				20.8814	12.8056	36.565
				24.4126	12.0302	43.2814
				23.272	12.2019	41.17
				22.0274	12.8025	38.4434
				20.8106	14.2879	35.157
				21.1443	12.9483	36.856
				21.7037	12.8533	37.865
				22.6683	13.6479	38.6506
				20.8839	11.1736	38.4404
				23.5644	13.2827	40.446
				23.3546	13.3003	40.0881
				23.6085	12.4993	41.3717
				21.31	14.1094	36.086
				21.0559	14.0418	35.7406
				27.5025	11.1288	49.8838
				18.7526	12.7007	33.1846
				20.5158	13.1365	35.6589
				22.1752	11.8859	39.7235
				21.7549	11.7738	39.1562
				22.5166	13.2225	38.8116
				20.9116	14.412	35.2163
				23.521	11.9474	41.8973
				22.6243	12.7217	39.5026
				22.3816	12.912	38.9077
				21.2748	13.2961	36.7394
				21.9801	13.1996	37.9691
				24.2091	12.3078	42.593
				25.8269	12.2537	45.3483
				23.5591	12.3829	41.4269
				20.5183	13.2152	35.5879
				23.5089	11.8714	41.9754
				22.4425	13.4982	38.4248
				26.5495	11.7767	47.2213
				21.1248	12.3754	37.4087
				21.7801	13.5752	37.296
				22.363	12.6952	39.1069
				22.9166	12.6256	40.0864
				22.0333	13.9269	37.3841
				23.3831	13.1476	40.29
				21.8848	10.8451	40.6269
				22.4805	11.6474	40.535
				22.2187	11.9332	39.7364
				27.2437	11.2363	49.2524
				21.1129	12.3624	37.4076
				22.2729	13.1238	38.5173
				22.9017	12.9925	39.6712
				21.472	13.1821	37.1596
				21.0134	14.3805	35.404
				21.0584	13.8856	35.8697
				23.2248	10.0483	44.3096
				24.3549	13.0215	41.9996
				23.3873	12.9994	40.454
				21.363	13.1487	37.0191
				24.3656	12.4384	42.6896
				25.8608	10.8173	47.5839
				22.1843	13.2019	38.2931
				23.694	13.5016	40.4333
				27.2646	12.9203	46.8555
				23.83	13.8486	40.3151
				20.8312	14.1318	35.3118
				26.8478	12.2127	47.0971
				24.217	13.1524	41.6335
				23.3212	13.511	39.8223
				21.068	13.8353	35.9306
				23.9786	13.5367	40.8508
				24.7377	13.2559	42.3667
				26.2284	12.1818	46.1065
				23.3216	12.8014	40.5582
				21.5473	13.5772	36.9171
				22.7532	13.707	38.7308
				24.1258	13.1023	41.5397
				25.0285	12.2512	44.0234
				21.6914	12.9737	37.7218
				26.0034	11.9821	46.0077
				21.2501	12.9569	37.0221
				27.3368	11.0502	49.7358
				24.4566	12.828	42.3851
				32.4631	12.0346	56.7281
				27.3191	12.4642	47.5327
				27.5947	11.956	48.7104
				26.6352	11.2265	48.2262
				29.9616	12.5599	51.7546
				30.0495	12.0458	52.679
				26.4495	13.247	45.1381
				29.2916	12.9588	50.1001
				26.1656	11.9757	46.2867
				26.6709	12.0182	47.077
				24.7518	13.0652	42.5959
				29.3489	11.8712	51.7773
				26.3899	12.4383	46.0305
				22.3336	13.9402	37.8492
				22.0476	12.7288	38.552
				24.9566	12.804	43.2298
				21.7882	13.7885	37.1186
				24.3355	13.3062	41.6634
				20.5869	12.4708	36.423
				23.6591	13.124	40.7633
				26.9634	11.442	48.4401
				20.531	12.8474	35.9514
				22.2518	12.6452	38.9758
				22.0293	12.8321	38.4152
				27.9443	11.6358	49.7958
				27.0082	12.7205	46.6888
				29.643	12.0999	51.9136
				31.4489	11.4656	56.0261
				27.7517	12.4958	48.1985
				26.8599	12.3788	46.8914
				26.3797	12.1191	46.443
				26.3211	11.5441	47.1863
				26.8951	11.9086	47.6109
				21.9217	13.5338	37.5588
				26.5268	12.6572	45.9757
				30.1832	11.7133	53.4466
				23.5343	13.7177	39.9653
				24.5221	13.2202	42.0525
				31.8755	16.6742	50.234
				24.0575	12.1302	42.5604
				26.3622	11.1805	47.8322
				25.9341	12.3169	45.4357
				27.3695	13.2386	46.6389
				24.4937	13.7459	41.4705
				25.5556	12.3742	44.7347
				26.8856	12.1082	47.3014
				26.2001	12.7136	45.3729
				21.6246	13.007	37.5765
				28.211	10.6686	51.9605
				25.1329	14.4373	41.8296
				25.6459	10.7444	47.3338
				20.2279	12.2459	36.0628
				25.5378	11.423	46.0375
				33.2934	16.272	52.7253
				23.4489	12.0163	41.6927
				24.3431	10.2852	45.8699
				28.5892	10.3067	53.359
				25.437	11.7092	45.448
				28.0238	10.893	51.2032
				26.9721	11.1012	49.0137
				23.8149	12.9445	41.2094
				24.1654	12.7336	42.0124
				22.4614	12.6746	39.2875
				20.9298	11.531	38.0617
				25.4368	11.5037	45.7487
				23.6971	12.4354	41.593
				24.1732	11.8533	43.1193
				26.23	12.2206	46.0555
				22.9585	12.6547	40.1288
				25.8677	12.2636	45.401
				20.5809	13.3232	35.5915
				20.2012	11.1789	37.2617
				22.835	13.4889	39.0673
				22.6797	13.1593	39.1384
				24.6215	12.8195	42.6613
				28.4041	12.599	49.1359
				22.5409	12.9271	39.1482
				23.6253	12.6877	41.1823
				20.3257	13.608	34.9379
				24.4654	12.5881	42.6782
				26.2117	11.5271	47.0248
				23.0475	12.3069	40.6684
				22.5734	11.8424	40.4458
				24.6784	10.9366	45.3306
				25.584	12.5235	44.5973
				25.9535	12.2525	45.5585
				24.9882	11.3671	45.1863
				23.8775	12.508	41.8012
				26.0184	11.8073	46.2805
				26.5652	12.1332	46.7364
				24.2113	10.8457	44.6688
				26.3227	11.4864	47.2773
				25.274	11.5751	45.3643
				26.4486	11.7703	47.0594
				22.8339	11.9185	40.7876
				25.8671	12.4294	45.1826
				24.2927	10.4065	45.562
				22.6417	12.1604	40.1693
				26.0124	11.1879	47.2235
				25.8343	12.0018	45.7019
				25.4591	12.2172	44.7826
				21.3652	11.763	38.513
				26.1895	11.4759	47.067
				21.4397	11.9329	38.4315
				21.7306	11.0137	40.115
				24.1251	11.0087	44.2576
				25.0316	11.2384	45.462
				19.4385	11.3616	35.7251
				26.3191	11.5992	47.0952
				24.5241	10.3943	45.9871
				23.0285	11.6856	41.4124
				25.1921	11.8682	44.808
				28.5126	12.1682	49.9295
				24.0742	11.9167	42.8667
				23.9651	12.4187	42.0564
				26.5431	10.9124	48.6015
				26.3511	11.5891	47.1653
				25.4489	12.3487	44.5953
				26.0995	12.3275	45.702
				24.8089	11.661	44.4557
				23.0861	11.7668	41.4046
				27.0948	11.8462	48.0343
				22.9543	10.3237	43.3355
				26.3782	10.6752	48.7381
				26.798	11.627	47.8653
				22.6124	12.2861	39.9742
				26.9157	11.3428	48.5158
				22.8643	11.8987	40.8591
				25.5383	11.4701	45.9679
				26.2681	11.4976	47.1685
				24.6944	11.6948	44.21
				27.5717	11.3247	49.6697
				26.288	10.6681	48.5975
				25.2606	10.6752	46.7842
				24.6161	10.4505	46.0519
				24.8492	10.5958	46.2023
				23.4095	11.8979	41.7805
				25.0618	10.8895	46.0743
				25.0368	11.4915	45.0846
				25.2968	10.6571	46.8803
				24.1494	12.3963	42.3887
				25.0478	11.7138	44.7838
				25.9318	11.6841	46.3141
				20.9427	11.6058	37.9869
				23.893	11.6204	42.9588
				25.936	11.6469	46.3759
				23.4115	11.7366	41.9881
				23.3238	12.2975	41.1398
				24.7018	12.476	43.2016
				24.7853	11.5235	44.6119
				24.5137	12.3269	43.0762
				22.8107	10.9889	42.0165
				21.4557	11.0046	39.654
				22.8701	10.7699	42.4566
				23.3047	11.4994	42.1346
				25.0508	10.4855	46.7526
				25.6809	12.3182	45.0164
				25.1913	11.3256	45.6028
				21.4276	12.1186	38.2
				24.569	11.7891	43.8724
				25.2961	11.6945	45.2255
				24.4542	12.8461	42.3603
				25.5148	10.379	47.7715
				23.5911	11.3775	42.7883
				24.0735	11.5576	43.3523
				24.2442	11.7384	43.3915
				19.5867	11.7778	35.4994
				25.519	12.3617	44.6964
				21.5078	12.5224	37.8853
				25.6986	11.1925	46.6769
				25.158	11.3874	45.4449
				19.8137	12.2623	35.3578
				24.2815	12.3124	42.7058
				23.1697	11.795	41.5104
				24.9393	12.4288	43.6508
				26.5622	11.9815	46.9425
				26.9321	11.8622	47.737
				24.9012	12.0119	44.1271
				24.6104	12.6131	42.8883
				20.5845	12.2269	36.6731
				25.1742	12.6685	43.7426
				23.2925	10.7035	43.2981
				25.0743	11.1614	45.6525
				23.181	12.3461	40.8423
				24.6307	12.315	43.2843
				21.899	12.0149	39.1026
				25.2173	11.158	45.906
				25.6744	11.828	45.6712
				26.5931	11.7039	47.4065
				24.5661	10.7976	45.364
				25.584	12.8419	44.2043
				25.556	12.8846	44.1082
				25.9724	12.3333	45.484
				25.3134	11.1739	46.0473
				25.1085	12.3714	44.0028
				19.8172	11.6336	36.0513
				25.5013	11.9625	45.198
				24.3197	10.2262	45.9344
				27.2097	11.3686	48.976
				25.5152	12.0189	45.1381
				24.97	11.5766	44.8493
				22.9391	12.759	39.9789
				24.4899	12.3071	43.0581
				25.0476	11.0845	45.7323
				24.4533	11.774	43.6998
				24.8911	12.4283	43.5713
				26.3786	11.3837	47.5338
				26.6252	11.799	47.3169
				22.1155	10.4362	41.6647
				24.5399	10.3923	46.0232
				23.2542	11.9439	41.4574
				24.5359	11.7995	43.8021
				27.0682	12.9497	46.4976
				24.5446	11.8487	43.7504
				22.9087	11.7074	41.1823
				24.1556	12.1954	42.6456
				23.77	12.0142	42.2293
				25.5197	11.9455	45.2515
				26.4975	11.6241	47.365
				25.3121	11.5261	45.4982
				25.5976	11.654	45.7962
				26.3651	10.5361	48.9721
				24.1157	11.5606	43.4238
				26.1498	11.7215	46.627
				24.2219	11.1369	44.2261
				24.2951	10.4338	45.5182
				25.8726	10.8546	47.5383
				26.5112	11.1444	48.1541
				26.7151	11.0528	48.655
				24.8816	11.1219	45.3838
				23.4059	13.6497	39.8239
				21.7501	13.0038	37.7866
				22.9493	12.9072	39.8392
				21.6554	13.5582	37.1081
				22.5217	11.2865	41.0909
				20.9986	13.3028	36.2881
				21.0267	11.3999	38.3891
				20.7813	14.6079	34.8635
				26.1382	12.063	46.1251
				22.2984	13.84	37.8835
				22.956	14.0513	38.7391
				23.1659	11.9113	41.3511
				24.2395	12.7346	42.1338
				25.2847	11.6206	45.3134
				22.0568	14.1502	37.2322
				23.7289	12.4915	41.5769
				22.8406	13.0701	39.4883
				22.7959	12.9805	39.5119
				24.0234	13.2687	41.2
				20.1	10.9837	37.338
				20.0553	12.9218	35.1064
				21.7044	12.5251	38.2029
				20.8174	13.9872	35.4075
				20.9942	13.8503	35.8017
				23.0426	13.8673	39.0432
				23.7741	12.8115	41.2841
				23.2013	13.6897	39.4589
				21.4456	14.4597	36.0214
				23.7369	12.0434	42.1388
				23.0089	13.8321	39.0207
				21.0008	13.1063	36.474
				24.679	12.8898	42.6784
				21.4723	13.5496	36.8205
				19.9982	13.2621	34.7081
				22.531	13.6361	38.4373
				24.925	11.5545	44.8033
				23.4591	13.5147	40.0435
				24.3302	12.3117	42.7864
				23.656	13.7792	40.102
				22.2046	14.0398	37.5607
				27.5072	12.9447	47.2199
				21.0656	13.5171	36.1976
				23.5653	12.3734	41.4508
				23.2962	13.4634	39.8332
				28.6866	12.592	49.6083
				26.0578	12.501	45.4075
				21.5154	13.0612	37.3506
				23.0408	13.0889	39.7937
				23.1559	12.3633	40.7804
				25.6519	11.1149	46.7251
				22.2755	13.0748	38.5716
				21.6992	13.4805	37.2498
				22.055	14.0851	37.2823
				23.4504	12.2193	41.4459
				24.5138	12.6825	42.6456
				22.6436	13.497	38.7475
				24.2931	12.7898	42.1594
				25.2349	13.0001	43.4572
				20.9857	13.7805	35.8452
				21.1017	13.4009	36.3605
				22.9199	12.9783	39.7137
				23.9749	12.2916	42.226
				24.3783	12.015	43.2458
				25.1133	10.3623	47.0948
				26.3241	11.047	47.9891
				24.5429	12.1949	43.2894
				23.8069	13.0128	41.1227
				21.8481	13.5653	37.4108
				25.7024	11.741	45.8494
				23.3682	12.8675	40.5613
				21.7112	13.5281	37.2272
				22.4944	13.1738	38.826
				23.7313	13.3222	40.6694
				23.0436	13.6129	39.2823
				21.8031	14.0801	36.8894
				23.7941	13.0185	41.0952
				22.8125	13.0103	39.5069
				23.0851	12.9538	40.0083
				21.4747	13.116	37.2301
				21.3937	13.9307	36.368
				21.5653	14.6868	36.0339
				21.4724	13.4324	36.9272
				24.5242	13.6955	41.5656
				22.7159	12.3468	40.0727
				23.9482	13.0334	41.3254
				24.9678	12.619	43.4681
				22.3345	13.0528	38.686
				22.0995	13.7268	37.6688
				24.9581	11.7865	44.5272
				23.6185	10.8908	43.5707
				24.9855	12.5696	43.5545
				22.8226	13.6551	38.8913
				21.8912	12.96	38.0592
				20.3891	14.4397	34.3737
				23.5526	12.624	41.1373
				19.4463	13.253	33.8226
				24.6641	13.1076	42.4054
				23.0239	14.512	38.4508
				25.4473	11.896	45.1984
				20.3038	11.634	36.8744
				22.4007	13.6089	38.2533
				25.8381	12.9712	44.4667
				21.0799	11.9716	37.7843
				23.5231	12.7377	40.9611
				25.4839	11.5564	45.7509
				23.0336	14.5022	38.4781
				22.0969	12.1715	39.2496
				22.3691	11.8073	40.1432
				26.059	12.9732	44.8259
				22.5559	14.1627	38.0091
				24.8664	12.82	43.0612
				22.8374	13.0193	39.5345
				24.1011	12.8689	41.7568
				23.9775	12.0212	42.5689
				23.2935	12.8169	40.4989
				23.3834	10.2449	44.2372
				25.9254	10.6639	47.9717
				23.368	13.0876	40.3308
				20.2733	14.0575	34.4841
				21.5005	13.4848	36.9249
				23.7679	13.5981	40.4545
				23.5405	12.439	41.3278
				22.9803	13.9501	38.87
				25.7082	11.569	46.1078
				26.8293	10.5192	49.8229
				22.2992	13.2089	38.4727
				21.1155	13.6289	36.1791
				21.5004	13.8904	36.5724
				24.2749	11.6327	43.5902
				23.6829	12.8749	41.0681
				18.6244	13.5011	32.2973
				21.9671	13.364	37.7891
				22.6443	13.5749	38.6804
				22.3613	12.5797	39.2263
				21.0015	12.9773	36.5937
				25.069	11.9591	44.4744
				20.4022	13.5153	35.1391
				22.1842	14.2917	37.3156
				22.3588	13.4836	38.3089
				23.2712	13.5321	39.7229
				23.3922	12.9958	40.462
				21.3791	14.4434	35.9283
				20.4264	14.0493	34.7377
				25.5162	12.563	44.4345
				23.6168	12.9646	40.8603
				23.4178	14.4886	39.0928
				24.9487	10.3812	46.7622
				25.9937	10.4188	48.5411
				26.8057	10.5901	49.6504
				26.5675	12.125	46.748
				25.272	13.2174	43.2714
				21.2015	13.8608	36.1202
				22.1377	13.4803	37.9539
				27.0466	12.1122	47.5697
				24.4088	13.9039	41.184
				25.124	12.8627	43.4323
				19.6738	13.6338	33.8727
				21.7002	14.4211	36.4497
				22.1181	10.9488	40.8829
				24.2719	12.2418	42.7821
				21.0587	12.514	37.1521
				22.5207	14.2437	37.8876
				25.7941	12.2711	45.2638
				21.6681	12.2394	38.4597
				21.4235	10.9422	39.6875
				21.2097	12.9554	36.9565
				27.4116	12.1582	48.1058
				25.3225	13.9741	42.562
				20.8774	13.6043	35.821
				21.9516	13.2086	37.9107
				21.9009	13.2601	37.7799
				24.1566	13.9457	40.7442
				26.8352	11.9628	47.4309
				21.358	13.4358	36.7432
				23.5073	13.3247	40.3083
				20.5001	14.4687	34.5262
				22.8318	13.3029	39.2385
				22.567	14.3047	37.9067
				23.3761	13.1474	40.2787
				21.1941	14.3878	35.6826
				21.8253	12.6319	38.2885
				25.0402	12.6896	43.5013
				21.4521	14.6841	35.857
				20.5692	13.3015	35.5954
				23.8541	12.8398	41.3877
				21.509	13.7257	36.7262
				23.1109	12.9028	40.1026
				23.4046	13.7635	39.7139
				21.951	13.2999	37.8241
				22.5939	12.9188	39.2473
				25.6322	13.7211	43.3146
				22.6694	12.8121	39.4796
				21.7915	12.5791	38.2896
				23.9628	13.0113	41.376
				26.7786	11.6985	47.7277
				21.6521	13.8272	36.8664
				25.758	12.9687	44.3437
				26.2666	10.2077	49.4332
				22.9055	12.7198	39.9696
				22.2145	11.8416	39.8428
				22.3842	12.7138	39.1223
				24.4859	12.4053	42.9306
				20.7955	12.5779	36.6582
				25.5338	12.6719	44.3323
				22.383	12.7761	39.05
				23.6045	12.7627	41.0607
				24.157	12.7408	41.9919
				21.5984	13.2926	37.2615
				24.0238	11.958	42.732
				22.066	12.4896	38.843
				20.0261	12.8436	35.1333
				26.7017	12.592	46.3463
				24.0173	11.6239	43.1692
				27.4416	12.3995	47.8216
				24.7181	11.4824	44.5583
				25.1716	11.5754	45.1908
				24.3008	12.7874	42.172
				26.6733	12.2778	46.7142
				21.8357	12.6884	38.249
				24.7729	12.1474	43.7298
				24.9818	12.3532	43.8151
				22.6924	12.8922	39.4334
				21.321	12.5626	37.5345
				22.6573	13.4974	38.7695
				21.9229	13.5127	37.5788
				21.4681	13.5572	36.8079
				23.1594	13.1674	39.9084
				22.7679	13.0224	39.4215
				21.7446	13.3602	37.437
				24.1311	12.9921	41.6698
				21.7163	12.9642	37.7685
				23.3672	11.9219	41.6746
				25.5183	12.9271	43.9965
				23.1362	13.0447	39.9938
				24.3253	12.9401	42.0402
				22.2641	12.8406	38.7923
				20.726	12.756	36.3646
				22.5336	13.1561	38.9081
				24.7079	13.3601	42.2095
				25.5113	12.034	45.1166
				24.343	11.479	43.9283
				24.0907	12.138	42.6085
				21.2816	11.4504	38.7574
				21.5419	11.8143	38.7454
				26.1159	11.9591	46.2269
				26.4871	11.7874	47.1004
				27.0781	10.7542	49.8137
				25.3197	12.6639	43.9884
				22.7523	12.472	39.9939
				23.326	13.1903	40.1521
				23.7206	13.4709	40.502
				26.3434	12.9018	45.3771
				21.2372	12.3336	37.6444
				22.5254	13.0484	39.0022
				23.6987	12.395	41.6439
				21.2245	13.7682	36.2374
				19.9837	12.7207	35.1788
				24.2724	12.4902	42.4727
				21.7161	12.0906	38.7128
				25.0689	12.3649	43.9447
				26.8049	12.517	46.6154
				25.5084	12.6261	44.3414
				21.38	13.9508	36.329
				21.302	12.5099	37.559
				23.4047	13.4027	40.0654
				22.87	13.2096	39.3954
				21.087	13.7502	36.0297
				24.6697	11.9626	43.8059
				24.1381	12.901	41.7831
				21.6684	13.032	37.6233
				22.3375	13.507	38.2501
				22.2026	12.3341	39.2362
				25.779	11.9481	45.6781
				22.3223	11.6301	40.2949
				23.4458	12.183	41.4796
				19.3227	13.5717	33.359
				28.1973	11.0841	51.1581
				25.845	12.4767	45.0865
				26.2065	12.8106	45.2646
				21.7942	13.3769	37.4988
				23.6239	11.9694	42.0414
				20.9049	12.392	37.0268
				25.4819	11.2502	46.2098
				20.98	12.4421	37.1018
				23.6394	13.5285	40.3198
				20.2469	12.592	35.7385
				22.242	13.4845	38.1153
				23.4261	11.3714	42.5215
				21.2261	12.2881	37.6697
				23.1526	12.4168	40.7144
				22.6958	14.2651	38.1456
				23.5553	13.477	40.2366
				21.6616	13.5802	37.1001
				24.6741	12.9094	42.6428
				24.8591	11.6678	44.5256
				23.2731	13.0819	40.1769
				20.9779	12.8283	36.7046
				22.2143	13.1529	38.3913
				23.9249	12.8986	41.4357
				23.9867	11.6578	43.0664
				23.535	11.5988	42.3892
				24.102	13.7122	40.8781
				24.9568	12.4945	43.6006
				21.3276	13.8594	36.3208
				25.6225	12.2744	44.9793
				22.6886	12.0428	40.3884
				24.334	11.6466	43.6681
				21.4176	12.5045	37.7556
				25.3041	12.6375	43.9916
				21.6266	12.1892	38.4481
				21.4554	12.5763	37.7432
				23.2997	12.3756	41.0048
				24.8456	12.9009	42.9361
				22.501	12.8867	39.1278
				23.363	12.4567	41.0146
				25.7533	12.6532	44.7142
				23.7638	13.2602	40.7876
				21.0576	13.0411	36.6255
				22.1422	13.6013	37.8517
				24.4842	12.1156	43.2926
				23.2752	12.9418	40.3307
				22.5633	13.2127	38.8997
				20.8885	12.7015	36.6844
				24.4111	12.5192	42.666
				24.7259	11.5919	44.413
				24.3729	12.0415	43.2007
				20.6682	13.5954	35.4975
				22.6787	12.6799	39.6372
				23.2426	12.4524	40.8226
				23.407	12.8053	40.691
				24.4048	12.4379	42.7542
				20.056	11.8926	36.1616
				22.6279	12.5578	39.6906
				22.4286	12.4187	39.5188
				23.9746	13.3031	41.0815
				22.3884	13.3415	38.4862
				21.6367	11.7726	38.9572
				23.385	11.175	42.7284
				26.2054	10.7276	48.343
				23.6876	11.1539	43.2852
				22.4253	13.0904	38.7956
				25.6364	11.7081	45.7844
				25.1454	12.0209	44.5203
				22.7653	12.7956	39.6556
				25.5209	10.5148	47.5302
				22.5041	12.8387	39.184
				23.8912	13.4584	40.789
				22.9339	11.9832	40.873
				22.3345	12.6906	39.0665
				24.3855	12.2622	42.942
				24.4727	12.5911	42.6831
				21.5141	12.2357	38.2103
				23.4584	13.3565	40.1971
				20.9412	12.35	37.1358
				23.7818	12.3139	41.8781
				22.657	12.2905	40.0414
				24.6999	12.0616	43.7248
				22.2937	12.8113	38.8658
				22.3331	12.6915	39.0579
				22.7926	13.2279	39.2513
				25.6969	11.989	45.4874
				19.8827	12.9669	34.7855
				24.4356	13.26	41.8721
				21.1572	13.3696	36.4791
				22.4889	12.8639	39.1337
				24.8705	11.5337	44.7413
				21.3622	11.6615	38.6316
				24.3885	11.8349	43.5028
				22.7749	12.0599	40.5121
				25.7869	11.7027	46.0461
				22.0273	12.532	38.7281
				23.6709	12.8309	41.0954
				26.4442	12.8112	45.6456
				26.7798	11.9036	47.4255
				19.1089	13.6758	32.9321
				20.6519	13.2421	35.7808
				23.1564	12.6772	40.427
				25.119	11.4515	45.2857
				23.905	11.6589	42.9284
				23.1264	13.2982	39.72
				23.3138	12.4703	40.9198
				22.6219	13.818	38.4168
				22.5153	12.1673	39.9523
				24.6919	13.2098	42.3406
				21.4798	12.7424	37.6102
				19.9492	12.5071	35.3365
				26.8103	11.249	48.4932
				21.6061	12.2411	38.3568
				21.4331	13.7664	36.5702
				22.5465	12.8986	39.1892
				21.2219	12.8474	37.0788
				27.0905	11.9759	47.8342
				27.2125	10.6811	50.1879
				25.1505	12.6575	43.718
				23.4162	12.3744	41.1974
				23.1768	13.2485	39.8527
				24.6173	11.4453	44.4399
				23.6829	12.6816	41.2835
				21.0741	12.8963	36.7895
				22.4111	12.8848	38.9812
				20.3866	13.1655	35.4209
				23.3915	12.9633	40.5003
				24.9056	12.8999	43.0339
				23.606	11.5363	42.5958
				24.4832	13.0774	42.1463
				21.0081	13.7454	35.9096
				24.1208	11.3547	43.729
				24.9682	11.8968	44.3949
				23.4397	13.1507	40.3751
				21.9455	12.3232	38.8235
				22.2056	13.2317	38.3029
				23.1163	12.7085	40.3281
				23.2489	12.4263	40.86
				28.2384	10.9728	51.4327
				21.212	12.9634	36.9541
				24.6635	12.7513	42.8067
				26.2036	11.9135	46.4436
				21.9211	12.8101	38.2636
				26.6816	12.7429	46.1237
				23.6204	13.8621	39.9688
				25.927	12.8223	44.7934
				22.145	12.8979	38.5349
				24.5385	11.7064	43.9321
				25.985	11.6042	46.5296
				25.8513	12.2732	45.3587
				24.9337	12.5204	43.5266
				23.6034	13.1711	40.6204
				24.0634	13.1498	41.3916
				27.0078	12.3452	47.1827
				25.754	12.38	45.0553
				21.751	13.6345	37.1957
				20.7371	13.1115	36.0406
				24.5791	12.5177	42.9498
				19.607	11.9179	35.3789
				23.1919	13.4545	39.6721
				23.9939	11.8754	42.7893
				21.0737	13.2807	36.4268
				20.9564	12.2386	37.2783
				22.8288	13.2233	39.3161
				23.8837	13.1739	41.074
				26.5296	12.0913	46.7316
				21.521	12.9842	37.4325
				24.933	12.4499	43.6117
				24.6519	11.279	44.75
				26.9162	12.468	46.8604
				27.3427	11.869	48.4182
				22.5934	13.0363	39.1254
				23.7314	11.5159	42.8304
				22.4888	13.2302	38.7603
				20.8499	13.8071	35.606
				26.433	13.233	45.1259
				25.6028	11.7373	45.6814
				22.3828	12.9603	38.8592
				25.1901	13.0894	43.2789
				20.6093	12.782	36.144
				22.0803	13.2179	38.1127
				22.9129	12.3922	40.3453
				26.1696	11.5202	46.9692
				23.8756	12.3946	41.9363
				25.7332	11.6203	46.0721
				21.9951	12.199	39.0479
				21.1878	14.6177	35.494
				24.3732	12.4808	42.6528
				24.4558	13.5235	41.6292
				22.6638	12.9412	39.3355
				25.3046	11.4176	45.6482
				21.8411	13.0892	37.8483
				26.1249	12.5024	45.5106
				26.3019	12.8	45.428
				22.235	12.9766	38.5998
				23.6206	12.3352	41.5836
				23.087	13.7417	39.2324
				22.4008	12.9635	38.8883
				22.0621	13.1712	38.1264
				24.4848	12.4373	42.8934
				22.3079	12.3393	39.4105
				21.9655	13.4788	37.6774
				22.3156	12.4191	39.3322
				26.5615	12.666	46.0251
				22.0083	13.7669	37.4874
				22.5069	13.2684	38.7521
				21.509	12.9568	37.4434
				25.6845	11.5857	46.0443
				23.3437	13.1346	40.2392
				27.9159	11.9599	49.2398
				26.8749	13.8087	45.2045
				21.4851	13.7249	36.6881
				21.7056	13.5467	37.2004
				22.0206	12.8229	38.4135
				22.6338	12.7941	39.4408
				23.0675	13.3796	39.5485
				24.7187	13.5083	42.071
				23.4153	12.7094	40.8113
				22.1789	13.3936	38.0995
				24.9088	12.6485	43.3358
				21.1414	13.6007	36.2495
				22.6446	14.2048	38.113
				23.9836	13.1075	41.3024
				23.19	13.7321	39.4031
				21.8587	13.8972	37.1362
				20.5871	13.4078	35.527
				24.6553	12.7581	42.7863
				21.6873	13.2566	37.4412
				23.2267	12.461	40.7829
				25.538	11.0488	46.6334
				27.6033	12.0497	48.5865
				24.9422	12.2507	43.8803
				25.9536	13.0551	44.5602
				20.9365	13.5986	35.9214
				23.3552	11.8196	41.7874
				25.5362	12.4661	44.5922
				25.5305	12.9051	44.0452
				25.3375	13.0852	43.525
				23.2924	13.9837	39.3343
				19.6851	13.1332	34.3133
				20.9907	13.1241	36.4398
				23.5833	12.5596	41.2623
				21.4956	13.6526	36.7694
				22.6149	13.1252	39.0714
				26.2835	11.7059	46.8762
				26.5475	12.4233	46.3135
				23.5546	13.3331	40.3781
				21.5406	13.4256	37.0427
				22.1435	13.3008	38.1347
				25.4777	13.2418	43.5757
				22.4801	13.425	38.5594
				23.7488	12.0359	42.1657
				23.3215	12.334	41.0883
				25.2404	12.4201	44.1625
				24.275	12.1654	42.8797
[truncated: 2,648 more rows]

## Sheet: N3A motifs comparison-Fig 4
W260A R subunit N3AB motif				W260A CNB-B domain N3AB motif				WT R subunit N3AA motif				W260A R subunit N3AA motif
Extension (nm)	Force (pN)	ΔLc (nm)		Extension (nm)	Force (pN)	ΔLc (nm)		Extension (nm)	Force (pN)	ΔLc (nm)		Extension (nm)	Force (pN)	ΔLc (nm)
3.17078	12.7214	7.48449		5.23181	11.5189	10.5785		21.8446	17.362	34.3027		21.7995	13.6196	41.7659
7.17757	13.9861	13.6087		4.3691	12.3827	8.87602		2.87784	13.8427	7.76479		3.7721	15.2684	8.13972
5.71348	13.935	11.2984		4.90076	11.2084	10.1214		1.89692	13.1899	6.30263		2.33407	14.7515	5.98139
7.10496	12.9762	13.8315		6.02077	11.7915	11.8135		4.11486	13.9953	9.69842		3.32002	15.1979	7.4521
4.19674	12.8256	9.13903		6.09074	12.3098	11.7474		5.53947	12.3942	12.4599		3.32123	16.1055	7.32821
3.95909	13.5341	8.5938		3.40951	11.2686	7.54794		5.00845	13.5288	11.2405		2.11856	15.7098	5.53975
6.03116	13.1175	12.0421		2.84775	11.1585	6.61125		9.03252	12.6584	18.098		6.64523	15.1932	12.5931
4.97996	13.7989	10.1656		7.0653	12.6526	13.2326		1.77107	12.8954	6.14682		4.4821	14.879	9.30776
4.71891	12.8071	9.99659		4.20107	12.7826	8.50264		3.39845	12.3042	8.94524		5.52536	14.3804	11.0479
3.95172	12.4056	8.84144		2.52257	11.1033	6.06398		0.506444	13.1022	4.06297		2.99101	15.6931	6.87751
4.08072	13.9533	8.70094		4.83708	11.9352	9.779		2.51795	12.6089	7.42108		3.02255	15.1429	6.99977
4.19453	12.9168	9.1131		3.66804	9.25102	8.67021		4.25582	14.0737	9.90472		4.80906	15.1964	9.75426
4.07838	12.83	8.9443		3.45989	10.789	7.76443		3.35747	13.992	8.49853		5.72975	13.7838	11.5233
5.80376	10.7961	12.5392		7.49218	11.8492	14.2654		5.85969	12.5087	12.9463		3.82632	14.1743	8.41441
4.76939	12.0993	10.284		2.5312	11.2629	6.04555		4.4503	14.0764	10.2126		7.5929	13.4735	14.6024
2.9651	11.3443	7.4528		2.24427	10.6548	5.67676		2.39363	12.8578	7.16859		7.10781	15.3204	13.2755
4.92859	12.4724	10.4346		4.07656	11.9866	8.49066		4.27156	11.9903	10.4893		2.10515	14.5817	5.64451
8.42725	12.214	16.3271		6.8082	11.1899	13.4		4.435	13.2583	10.3891		4.81554	14.8358	9.83576
5.72765	10.0151	12.7919		3.97512	11.6027	8.42241		4.81908	12.7885	11.1459		3.45865	14.1805	7.83233
4.79217	12.086	10.3254		2.39556	10.8165	5.90532		5.81916	13.843	12.4469		3.226	14.8908	7.35221
4.30252	12.5792	9.37452		4.77583	12.4086	9.54052		5.29479	11.5893	12.3536		3.7933	14.355	8.32804
5.19589	12.2938	10.9312		6.6316	12.0378	12.7448		6.07741	13.1586	13.0745		7.51237	13.3022	14.5361
3.8236	12.3484	8.64405		3.53207	10.9652	7.8396		4.86392	13.171	11.1067		6.04836	15.1554	11.6793
5.83052	11.8953	12.1277		5.16566	10.026	11.0595		5.24832	13.429	11.6533		1.82335	15.3301	5.12468
6.55881	12.9879	12.9412		3.10571	11.4407	6.98726		4.96844	13.9519	11.0645		3.48401	13.1159	8.0765
6.09407	12.8499	12.2292		3.62126	10.3102	8.19373		3.76773	13.1142	9.34651		2.44291	14.5502	6.1772
11.6794	12.2739	21.6905		3.67293	11.855	7.84707		9.04952	13.7333	17.6341		2.55636	13.8155	6.46122
3.53495	12.0403	8.2414		4.90824	11.5953	10.0038		5.43871	12.5715	12.2327		3.51516	14.0374	7.9467
6.355	13.0543	12.5872		2.64069	10.8421	6.32614		2.74205	12.7427	7.76112		2.27231	14.8843	5.86855
9.12224	12.3004	17.4354		3.01506	10.6543	7.02548		3.83722	11.9193	9.78414		1.16841	14.2675	4.20619
7.64433	12.9725	14.711		5.24695	10.6717	10.9232		4.67763	11.8161	11.2286		6.72054	13.7586	13.1109
3.17903	12.1429	7.62282		4.6013	10.3835	9.90328		5.23511	12.1613	12.0385		1.56541	14.1844	4.84113
3.15526	12.524	7.50084		3.50054	11.954	7.53481		4.82302	13.3269	10.9978		1.42928	14.1393	4.63127
4.80102	12.9567	10.0912		4.27712	11.946	8.83792		6.39864	13.8175	13.3758		6.32373	13.7072	12.494
7.90949	14.1721	14.7069		3.98328	11.7675	8.39218		3.41153	12.5101	8.91374		2.96496	15.5986	6.84916
5.16773	12.6666	10.7721		4.04359	11.0873	8.68685		3.65986	12.6118	9.29675		6.9222	14.953	13.084
5.80376	13.6525	11.5186		5.48323	11.5405	10.9978		4.54948	11.9505	10.967		8.29633	15.4727	15.0643
6.50963	12.651	12.9772		4.30715	11.6949	8.95721		3.88591	13.219	9.51336		3.2577	15.4626	7.31728
8.52101	13.408	15.9579		3.39681	12.3431	7.27708		6.45865	14.3917	13.2977		3.97313	15.6257	8.39179
3.49253	13.205	7.91032		5.96295	11.4817	11.8337		5.11919	12.0988	11.8673		2.55706	14.6053	6.34907
7.92577	12.2044	15.4965		7.07748	12.2206	13.4155		7.36327	13.4817	15.0342		2.07643	14.0801	5.66159
8.1568	14.2069	15.0857		6.07578	11.4952	12.0193		7.21086	13.4028	14.818		4.72899	17.7777	9.21312
6.96479	13.86	13.3091		2.99809	11.0053	6.90636		5.3876	12.5894	12.1427		2.29132	14.4052	5.95838
3.80461	12.6947	8.52936		2.51613	10.5394	6.1795		3.7805	13.372	9.30688		3.21237	16.3849	7.12699
7.31156	14.1862	13.758		4.07525	11.6075	8.59047		4.3657	12.953	10.3592		4.29414	15.1084	8.97342
8.16877	13.8467	15.2296		4.0064	10.6236	8.76932		3.91088	12.7009	9.68521		4.106	14.6349	8.7676
3.48757	12.3031	8.09871		3.94267	12.0849	8.24329		6.19402	13.938	13.0146		2.3096	15.5669	5.84743
5.97535	13.1661	11.9362		2.70336	11.1327	6.36863		4.52834	12.7143	10.6934		4.265	14.5309	9.03605
3.14853	13.4837	7.30336		5.74758	12.2701	11.1919		2.96343	13.3335	7.99908		3.34468	14.7075	7.56509
5.84023	14.0754	11.4633		8.00972	11.9977	15.0639		4.37397	12.6762	10.4508		1.82678	14.4263	5.22585
5.38405	13.7931	10.8112		7.71357	11.6556	14.7263		4.41185	12.4235	10.5876		3.41341	15.4527	7.55793
2.07941	10.8223	6.05009		5.88609	11.0612	11.8726		3.93823	12.6759	9.73639		2.69887	14.878	6.53318
2.77843	12.3444	6.91563		3.14079	11.6632	6.99576		6.33183	12.0703	13.9003		2.86435	15.529	6.70406
5.45756	13.7674	10.9353		5.86992	12.0536	11.4671		3.08469	12.8969	8.28665		4.3404	14.6367	9.13419
6.61739	13.3004	12.9313		5.94047	12.9031	11.3092		4.26185	12.2987	10.3776		3.62322	15.4992	7.87461
3.99727	13.4874	8.66474		4.41377	12.8023	8.84603		7.89113	13.3142	15.9483		4.28833	14.646	9.04992
10.057	13.6437	18.3223		5.50988	12.0202	10.877		8.17568	12.8135	16.6215		5.21073	14.9865	10.4188
4.74026	13.0963	9.95503		3.92256	11.4881	8.36458		3.44286	12.9592	8.85593		2.86076	14.7505	6.80306
3.14468	9.00669	8.54423		3.34965	11.6375	7.35483		0.477257	12.5937	4.07109		5.79187	14.3108	11.4833
8.18541	13.1506	15.5179		2.97304	11.2339	6.80899		3.62871	12.3414	9.31598		2.26708	15.3238	5.80981
7.5096	13.6454	14.2485		3.70118	12.0133	7.85625		0.693946	12.5772	4.42937		4.07555	14.3482	8.77348
6.82903	13.6298	13.1643		4.67998	11.2646	9.72432		5.93861	11.9089	13.3109		4.76543	15.7389	9.58604
4.7704	13.4592	9.91228		2.82633	11.038	6.60168		4.90872	12.2786	11.4553		2.57047	15.2903	6.28159
4.49415	13.8971	9.37068		4.82126	12.0141	9.72805		6.12733	12.607	13.3519		2.0964	13.899	5.71674
7.00813	13.8991	13.3653		2.65119	11.1098	6.28432		2.60428	11.5663	7.80386		2.73467	14.7774	6.60327
7.41773	14.0186	13.9787		3.37758	11.5871	7.4146		3.0746	12.2396	8.42398		5.13505	14.6559	10.3721
4.18152	13.6675	8.92187		3.62463	11.9078	7.75424		4.18155	12.1827	10.2786		1.94246	14.2481	5.42889
6.92583	13.3433	13.4136		3.02443	10.8871	6.9808		2.46867	13.413	7.18668		2.39486	14.6944	6.08382
6.76249	14.4364	12.82		4.99601	11.45	10.2008		8.44097	12.5763	17.167		2.30484	14.6009	5.95437
4.68513	13.5531	9.75337		3.5694	9.20445	8.50595		2.59997	12.4057	7.59948		1.23456	15.6969	4.18705
3.49451	12.8762	7.98192		2.51694	10.6835	6.14634		5.66215	13.6892	12.2399		5.37644	15.2419	10.6216
7.01136	13.5116	13.4949		4.29421	10.8748	9.18815		4.84128	12.5759	11.2484		2.21116	14.4756	5.82416
3.36717	13.8707	7.58379		5.51981	12.4054	10.7712		5.10614	12.3648	11.7534		3.98671	14.5061	8.6039
3.66199	13.0335	8.22019		2.93658	11.4822	6.69031		5.15687	13.092	11.6051		2.72406	15.2445	6.52466
6.97789	14.7388	13.0741		4.84137	11.986	9.76981		3.47849	11.8127	9.21219		0.976119	15.3619	3.81587
4.76895	14.6365	9.64802		4.65013	11.3292	9.65175		3.57599	13.3815	8.97472		3.32749	15.6233	7.40185
4.53883	13.3653	9.56334		10.9114	12.4915	19.6298		4.31746	12.9672	10.2773		3.70434	13.9081	8.27137
4.30142	12.7562	9.32824		7.02846	12.0861	13.3875		4.22131	12.2406	10.3275		3.08695	14.4249	7.20652
4.62005	12.1997	10.0051		3.71096	11.3754	8.03507		8.61979	12.8814	17.3158		3.22831	13.8603	7.52316
7.21213	12.9786	14.0057		5.14286	11.7521	10.3502		2.88578	11.5545	8.2838		5.24499	14.6997	10.5341
8.52282	13.3424	15.9865		4.40255	12.0544	9.01777		4.88747	12.3229	11.405		3.24769	14.4649	7.45203
4.02716	12.3691	8.97497		2.50348	8.62101	6.72065		5.46626	12.6608	12.2478		5.83154	14.0512	11.6134
7.93882	13.911	14.8424		5.21651	11.2405	10.6502		8.71746	12.9576	17.4381		3.75044	15.2644	8.10629
5.93519	13.7133	11.7119		4.15045	10.9235	8.92316		7.42997	13.0887	15.291		2.58364	15.0745	6.32926
3.45726	13.1204	7.86982		4.30693	11.3752	9.05157		0.166781	12.6596	3.55443		3.30478	14.3531	7.55944
6.27698	12.542	12.6349		1.8275	10.461	4.98413		5.40406	12.2932	12.2726		3.2723	14.7885	7.43929
7.36612	11.8856	14.7083		3.43452	9.60779	8.10107		1.26	13.1206	5.28191		2.46328	13.9716	6.28992
2.62986	13.2845	6.50187		2.82367	10.4527	6.7425		1.61335	11.7697	6.08411		2.44367	14.8381	6.14183
5.61974	12.7345	11.4908		2.81306	12.094	6.35722		4.41505	12.1386	10.6811		2.83613	15.5597	6.65664
3.63492	11.2187	8.63326		4.03769	12.3676	8.33227		7.83737	13.0707	15.9594		4.95318	14.6142	10.0973
4.91165	12.6247	10.364		7.03732	11.1371	13.8193		2.17138	10.9326	7.22442		2.52216	15.7633	6.15103
3.29426	11.7193	7.91745		2.96683	11.0002	6.85353		6.60315	12.4016	14.2154		2.38525	14.8764	6.0452
2.76837	13.2309	6.73513		2.20648	10.4616	5.65218		3.66274	10.5144	9.96084		7.5428	14.6681	14.1316
3.19629	12.5255	7.56716		9.45037	11.3109	17.8608		3.60887	11.873	9.41401		2.31302	15.4432	5.86709
3.3906	11.4359	8.15422		3.35938	11.0062	7.53046		4.45439	10.7675	11.2465		1.57377	14.5064	4.82009
5.92054	12.2499	12.1483		6.16164	12.3686	11.8433		6.93614	12.675	14.6518		2.63007	14.9827	6.41216
4.02317	13.2368	8.76117		3.30512	11.2641	7.37051		1.33682	11.9808	5.58184		1.71692	15.4267	4.9514
4.96917	12.7503	10.4225		3.74219	11.9546	7.93938		3.13437	12.955	8.35537		2.54998	14.2694	6.38396
5.37962	12.4698	11.1801		5.19547	11.3028	10.5924		5.56012	11.3484	12.9056		1.44526	14.9044	4.5805
3.31384	12.9015	7.68226		5.00094	11.5259	10.1849		9.3139	12.0659	18.8785		4.31397	14.2748	9.16308
6.10353	13.3754	12.0791		6.20975	10.261	12.8082		7.62531	12.2448	15.9756		2.44192	15.9395	6.00902
7.57955	12.4468	14.8177		4.84917	11.4211	9.96112		2.04313	12.5808	6.64661		8.26607	13.8087	15.5585
4.95215	12.9414	10.3405		3.62288	11.6322	7.81816		2.99896	12.58	8.21791		6.10992	14.0337	12.0601
9.69616	12.9835	18.0425		4.75028	12.3144	9.52506		7.0042	11.0848	15.5111		1.57116	16.2535	4.65539
5.41725	12.1103	11.3602		5.8465	12.2227	11.371		4.6687	12.8654	10.8788		3.99742	14.2554	8.66828
7.03611	13.2215	13.633		5.31028	11.6903	10.6521		9.77077	13.0381	19.1115		4.11215	15.1548	8.68351
6.38823	12.3616	12.8837		7.71112	12.5972	14.3134		3.6578	12.8483	9.2327		4.00264	14.9969	8.54182
2.57467	11.4002	6.77347		7.26831	12.4095	13.6576		3.99475	13.3347	9.66116		2.85391	14.2708	6.86303
5.34289	12.8459	11.0052		5.11083	11.8455	10.2651		6.58977	11.9155	14.3979		2.31483	14.2558	6.01519
5.89618	13.2868	11.7718		3.82861	11.1362	8.30228		2.03093	12.2874	6.68257		1.72803	14.4598	5.06755
2.71065	12.9278	6.69379		5.02703	11.4785	10.2448		3.4102	12.5229	8.90862		2.78457	13.0686	6.95209
5.28603	12.9202	10.8911		6.22584	11.6573	12.2099		3.82208	12.2125	9.67284		2.54412	14.6253	6.32586
5.32882	11.8664	11.2956		7.7787	12.5579	14.441		3.5782	11.3222	9.53049		6.12912	13.1762	12.3429
4.66095	11.9166	10.1592		4.99143	11.1121	10.3105		7.04343	13.5935	14.4811		2.11609	15.3233	5.57695
5.13042	12.7023	10.7003		8.74625	11.9825	16.3035		3.26263	12.9603	8.5627		3.86922	14.6272	8.39859
5.08837	12.3428	10.7388		3.58908	12.5825	7.54411		3.91377	11.2499	10.1298		3.04474	15.0502	7.04719
6.58797	12.051	13.3355		4.67181	11.7988	9.54208		3.91108	12.6636	9.69506		2.91398	14.6348	6.90331
5.09834	12.2334	10.7892		4.31908	12.3006	8.81372		2.70043	11.4895	7.98714		2.53875	15.5818	6.19725
3.26567	12.4223	7.70421		3.5019	11.3082	7.69556		3.88118	12.3351	9.73545		2.90985	12.5731	7.25065
6.51218	12.1467	13.1716		6.13075	12.0491	11.9044		4.70554	12.0466	11.1946		4.72699	14.7104	9.7236
7.60707	12.4272	14.8705		2.82491	11.0822	6.589		4.69132	13.0922	10.8502		1.65747	14.6001	4.94126
3.91153	11.9991	8.88068		5.81095	12.2132	11.3158		4.45519	12.5504	10.6206		4.13001	15.4203	8.66556
3.11146	11.9293	7.55943		2.97642	11.6407	6.72375		4.78181	13.0337	11.013		3.50633	15.4356	7.70441
9.58197	13.4057	17.6673		5.088	12.4385	10.0479		6.84168	12.7777	14.4566		3.61463	14.7908	7.97293
7.84984	12.9603	15.0502		3.87296	11.9727	8.15421		4.61763	12.4517	10.9184		2.30004	14.9416	5.90526
5.75031	13.6025	11.446		4.57896	11.5855	9.44946		3.62877	12.5327	9.26546		3.20337	15.9702	7.1654
8.09912	12.0492	15.8583		4.61469	11.8906	9.41905		3.07596	12.155	8.44727		3.01804	15.707	6.91677
5.19642	12.4763	10.8762		3.78162	12.1197	7.96539		6.7397	12.823	14.2736		1.90629	15.0882	5.27779
6.20367	12.2717	12.6097		4.42398	12.2649	8.99798		4.40297	12.5155	10.5451		2.11394	15.1043	5.59781
5.93473	12.5772	12.0597		4.20235	11.2613	8.90661		4.72265	12.3472	11.1247		3.52722	15.4359	7.73656
3.52672	11.0201	8.50608		4.01778	10.6288	8.78771		5.97751	11.4768	13.5603		7.07336	14.2019	13.5355
4.70029	11.1989	10.4672		4.2208	12.2926	8.65373		2.04319	11.6165	6.84127		1.3682	15.5265	4.40583
2.21147	11.9315	6.05038		4.82748	11.3455	9.9496		5.36883	12.7068	12.0721		4.44032	15.0261	9.21551
4.48709	11.8307	9.89428		2.60831	12.0561	6.02289		3.34346	14.605	8.36223		4.76192	15.7758	9.5748
9.76386	13.2467	18.0295		5.88248	11.9105	11.5381		3.33623	12.7449	8.73217		5.53744	13.966	11.1705
4.45535	12.5616	9.63051		5.35982	11.6622	10.7466		2.67016	13.2911	7.53373		4.90926	15.1601	9.91531
5.4674	13.2415	11.0926		2.11468	10.7834	5.42343		6.16026	12.7044	13.3687		6.68417	14.7655	12.7638
6.7922	13.2192	13.241		4.40052	11.9314	9.04762		5.40927	12.6245	12.1663		5.82382	14.6275	11.456
6.31439	12.5478	12.6944		4.5707	11.5459	9.44828		3.74281	13.468	9.22392		2.26539	14.367	5.92322
3.82331	13.1763	8.45059		4.28963	12.4928	8.71726		6.3816	12.6559	13.7493		3.37589	13.5034	7.82522
5.85795	12.6419	11.9119		2.6929	11.2641	6.32237		4.92399	12.5132	11.405		2.58515	14.5266	6.40305
5.19	12.7488	10.7838		6.94552	11.1947	13.6357		1.42322	12.2443	5.6817		7.45185	15.5632	13.7425
8.96368	12.8266	16.9231		4.41102	12.4612	8.92466		5.61048	12.8138	12.4314		6.07209	15.522	11.6333
7.69224	12.4978	14.9814		2.8579	10.2083	6.86827		2.32221	12.3112	7.15953		2.58143	14.6342	6.38322
4.77519	10.504	10.8661		5.41433	11.8211	10.784		4.16844	14.7346	9.62615		1.94892	14.7929	5.37633
5.67376	11.393	12.0569		5.73146	11.7744	11.3324		2.98442	12.4537	8.22377		7.00576	14.7219	13.2778
3.94149	13.1753	8.64318		2.77939	11.0657	6.51507		4.27744	12.3933	10.3742		2.82133	14.7948	6.73524
8.96399	13.8445	16.4953		2.633	11.2589	6.22089		3.47805	13.1015	8.87997		2.85255	14.2523	6.86414
7.30128	13.7008	13.8976		3.95075	12.2447	8.21702		3.00236	11.5368	8.48577		3.83993	14.9472	8.29697
5.56667	12.8996	11.3538		1.92699	10.7851	5.09662		4.48372	12.5066	10.6816		2.88759	14.6515	6.85989
5.59159	12.547	11.505		4.09885	11.6405	8.62167		3.02692	13.0877	8.15265		2.25844	15.2337	5.80633
6.54627	12.948	12.9334		4.02452	11.0598	8.66297		3.40781	12.7085	8.85946		4.74778	14.6108	9.7759
4.27683	13.8114	9.04242		6.78027	12.0382	12.9931		1.84252	12.7165	6.29302		2.5393	14.7679	6.2996
6.94808	13.2841	13.469		2.92253	10.7617	6.83606		3.04689	12.3683	8.34611		2.91896	14.6828	6.90355
4.14883	12.2271	9.21426		5.16443	12.3475	10.2009		1.14446	12.8553	5.13046		5.71418	14.756	11.2528
5.85659	13.7591	11.5735		3.97919	11.7216	8.3966		3.5081	11.9349	9.22785		5.7339	14.8282	11.2677
8.53036	14.1727	15.6878		5.64501	11.9432	11.1288		5.97913	12.2368	13.2478		1.63697	14.6166	4.90765
3.87684	13.5184	8.46462		3.42529	12.3745	7.31695		2.26707	12.0875	7.11534		3.0257	14.5559	7.08913
7.80671	13.1199	14.9169		6.72377	12.0938	12.8772		3.44627	12.5369	8.96358		4.98754	14.4853	10.1781
5.74673	13.5297	11.4623		4.34165	11.3138	9.12947		1.58856	11.8333	6.03018		2.35424	15.4748	5.92687
7.04623	14.0115	13.3918		3.37335	10.8498	7.59658		4.03771	11.6333	10.2109		2.7337	14.6131	6.62447
3.95988	13.8145	8.53756		4.08474	11.812	8.55009		5.22389	11.9447	12.0983		3.25228	14.3848	7.47214
7.0899	13.2728	13.7022		7.20344	12.0613	13.6906		1.09692	12.6355	5.08359		4.29826	14.8908	9.02031
6.28154	14.6909	11.9987		4.44095	9.99111	9.77533		3.61144	12.2459	9.3136		2.37591	15.5347	5.95287
4.1587	13.4099	8.94112		5.31465	11.4916	10.7283		4.07155	13.3581	9.77862		4.60649	14.2122	9.63777
8.48269	12.9592	16.0799		4.29056	11.5035	8.98533		5.71142	13.1036	12.5003		4.22024	14.8182	8.91142
4.36594	13.0394	9.36181		3.50002	11.9287	7.54025		3.41105	12.7375	8.85751		5.17278	14.4395	10.4786
4.95569	13.2223	10.271		4.74833	11.3571	9.80943		3.22978	12.0253	8.73669		3.13466	15.3362	7.14564
7.81836	13.5701	14.7683		3.24807	12.2978	7.04022		4.8445	11.9193	11.4725		4.49488	13.9442	9.52022
5.75794	13.0458	11.62		4.40548	11.6695	9.13088		3.84946	13.0243	9.50205		2.50752	15.0069	6.219
5.83856	12.9439	11.7834		4.38043	11.7126	9.0763		3.43695	11.9419	9.10713		2.98981	15.396	6.91484
6.70568	13.8226	12.9092		6.53779	11.534	12.7889		1.55566	12.1782	5.91329		5.48287	14.5502	10.9398
5.9338	13.8982	11.6576		4.22225	11.3934	8.90106		2.11087	11.8089	6.91368		2.31982	14.7796	5.95543
4.81859	12.4219	10.2685		5.3236	11.4244	10.7672		4.47828	12.3479	10.7203		3.75639	14.281	8.2843
2.695	11.4574	6.96547		5.09857	12.5359	10.0388		2.92521	11.3439	8.4091		2.67555	13.0653	6.77519
3.93052	12.768	8.71855		3.15844	11.5749	7.04582		2.07593	12.235	6.76728		4.37065	15.0046	9.11167
6.49081	13.6394	12.6213		3.35402	11.4419	7.40984		2.91062	11.69	8.28937		2.18297	15.224	5.69062
6.04901	13.7284	11.8899		7.67921	11.9747	14.5235		5.00911	11.6175	11.8598		8.10659	14.3971	15.1
8.18614	13.8905	15.2427		3.31115	11.4184	7.34187		3.01879	11.8782	8.42221		4.11681	14.1542	8.87753
5.98549	12.5496	12.1512		4.5306	12.4037	9.13696		3.59774	12.3207	9.27085		3.33161	15.1872	7.47117
9.71238	13.5908	17.794		6.44046	11.6663	12.5705		4.62123	12.501	10.9099		3.78791	14.7028	8.25849
7.39213	12.6053	14.4441		3.97921	12.2213	8.26974		3.02188	12.2281	8.33922		2.13666	14.6875	5.6814
4.62851	12.4878	9.93655		3.77535	11.6901	8.06102		2.92567	11.7364	8.30355		3.40084	14.7395	7.648
2.76963	11.2002	7.15326		5.0484	12.3412	10.0106		3.76934	12.362	9.54398		3.01281	15.1668	6.98145
3.94723	12.7688	8.74444		5.30319	11.8451	10.5883		6.98959	11.7244	15.1595		1.98447	15.0377	5.40395
4.08824	12.7351	8.98386		4.06295	11.7932	8.51918		4.40602	12.1488	10.6625		2.39486	14.9757	6.04792
5.39551	12.7653	11.1147		4.23391	11.4534	8.90423		4.30533	11.5354	10.6979		2.59991	14.5964	6.41714
5.23834	12.6594	10.8897		3.23359	11.6721	7.15133		3.37082	12.3316	8.89209		3.13478	15.0512	7.18682
4.69536	12.4688	10.0517		2.65552	11.9801	6.11598		3.01879	12.9298	8.17259		2.38933	14.4111	6.11145
7.32169	12.7546	14.2698		6.43267	10.8085	12.9309		4.77609	12.6791	11.1083		4.38064	14.7219	9.17989
2.88696	12.7684	7.01171		2.83147	11.7809	6.44921		2.98463	11.4668	8.47581		2.74772	15.426	6.53798
7.34833	13.913	13.9017		6.49442	12.2979	12.4203		1.94498	11.3287	6.73895		0.948704	14.0549	3.87883
5.01816	12.9409	10.4479		5.47574	11.7859	10.8983		3.04803	11.2158	8.65575		3.10762	14.8071	7.18034
4.43783	12.8877	9.51716		5.40412	11.7964	10.7741		3.21353	13.186	8.43341		4.87163	14.6187	9.96813
6.03493	13.021	12.0775		3.33923	10.7935	7.55305		4.06586	12.719	9.93427		3.39488	13.8204	7.79564
6.08647	12.7292	12.2568		4.21437	11.5259	8.84991		6.20829	12.0135	13.7171		2.16157	14.8882	5.69628
3.67286	12.8185	8.28492		3.26465	11.0376	7.35792		2.3587	11.9743	7.29367		2.9262	14.0271	7.01568
5.95851	12.9821	11.967		4.55626	11.2783	9.50763		1.92505	11.391	6.69119		5.42154	14.1362	10.9432
5.46129	14.0621	10.8668		5.54398	12.445	10.7986		3.70793	12.3407	9.44709		2.57446	15.914	6.21391
7.86111	13.864	14.7329		4.26182	11.2034	9.02697		2.92368	12.2596	8.16802		4.83951	14.7456	9.89157
7.06241	13.4109	13.6117		5.23589	12.0902	10.3984		4.38282	13.363	10.2783		2.23146	14.9355	5.7996
6.69574	13.5026	12.9927		3.82157	11.5894	8.16523		2.97006	11.5873	8.41812		4.79584	15.3823	9.69785
6.93686	13.4205	13.4055		3.35863	11.2086	7.47621		2.23896	13.2798	6.84035		4.94261	13.8733	10.2475
5.10736	13.3642	10.4788		3.82646	10.3951	8.52882		2.17672	11.6548	7.05884		4.56641	14.6721	9.48024
6.33097	13.3473	12.4552		2.99156	11.2466	6.83721		3.97259	12.3657	9.87858		2.10724	15.6779	5.52579
4.16419	12.7226	9.11117		3.74087	11.4804	8.05723		4.26203	12.3381	10.3659		4.58571	15.4491	9.36264
7.10794	13.6356	13.6083		5.00883	11.3465	10.2575		2.95879	11.7753	8.34813		9.3261	13.3077	17.4586
4.07667	14.0812	8.66974		3.22368	10.8783	7.32895		4.38429	12.695	10.4626		3.91788	14.5163	8.49463
6.74194	11.1756	13.98		5.29206	10.5867	11.0368		3.04622	12.1416	8.40056		2.04185	14.99	5.49892
5.61561	13.2241	11.3374		4.0228	11.6315	8.4945		3.45979	13.5389	8.75387		2.00114	15.1713	5.41553
6.08556	13.069	12.146		7.31631	10.5224	14.6234		2.72765	11.4148	8.05255		2.27489	14.1631	5.96443
2.9814	12.4445	7.23003		3.73409	11.3868	8.07039		4.6483	12.4965	10.9545		2.61326	14.5735	6.44106
6.91872	14.1415	13.15		3.86349	12.071	8.11392		1.8126	11.907	6.39269		3.118	15.1689	7.14308
3.85908	13.4774	8.44426		4.73463	11.4299	9.76273		4.32145	11.6424	10.6872		2.57391	15.683	6.23971
6.61736	12.564	13.1864		3.15594	11.299	7.1066		3.53791	11.6069	9.37358		3.66717	14.0327	8.18886
6.61697	13.3909	12.9015		6.59713	12.6163	12.4768		2.18575	12.0911	6.97858		3.29842	14.8462	7.47069
5.17867	12.8679	10.7302		1.57648	11.6121	4.36026		4.54599	12.6734	10.7329		1.80197	14.4989	5.17875
8.42913	14.3531	15.4643		4.84594	12.1584	9.72702		4.60636	12.9509	10.7525		2.62123	15.1238	6.3806
5.36128	13.4743	10.858		5.81702	11.7804	11.4745		3.77149	11.9841	9.65454		2.80436	15.1313	6.66309
6.32618	13.5495	12.3837		2.32652	11.3536	5.67762		3.20542	12.8977	8.48341		6.56952	15.8241	12.3274
3.69446	13.4948	8.17731		3.29466	11.464	7.30261		7.43737	13.5025	15.1458		3.45476	15.6379	7.59583
8.99735	13.9832	16.4959		4.88099	11.21	10.0857		3.02815	12.6082	8.25912		1.69728	16.5962	4.81809
3.16385	11.4011	7.77752		4.9351	11.8365	9.97329		2.96715	11.3404	8.48216		3.4373	14.7991	7.6953
5.13926	12.0234	10.9261		7.14075	11.7083	13.735		3.8896	11.2503	10.0867		1.50233	16.011	4.57114
2.30895	11.3497	6.33143		3.19148	9.71072	7.62225		2.83793	12.3041	8.01645		2.44838	15.9324	6.01978
2.16725	10.1975	6.35421		7.056	12.4838	13.2806		2.28804	12.0938	7.14911		2.61191	14.5792	6.43793
2.72592	12.6756	6.7649		5.74142	10.4063	11.9085		2.74092	13.2801	7.65034		2.39611	15.4124	5.99771
2.68519	12.016	6.82686		4.42852	11.8023	9.13123		4.24286	13.3251	10.0626		3.89531	14.7596	8.4157
3.26217	12.9533	7.58693		6.21198	11.5996	12.2092		4.42023	13.0482	10.4224		3.93537	15.4938	8.35439
4.34958	13.9033	9.13938		3.53256	10.8562	7.87175		4.90282	12.1433	11.4913		1.47083	15.5736	4.55928
3.26903	13.1251	7.56485		2.53987	10.8264	6.15415		5.82052	12.4075	12.9201		2.5768	14.9974	6.32847
5.9527	9.53192	13.4788		5.16074	10.8489	10.7013		4.27081	12.5148	10.3274		4.52251	15.2546	9.29973
3.25826	11.1228	8.01352		7.36857	11.202	14.3568		3.61832	11.8011	9.4505		5.83155	14.7814	11.4305
[truncated: 2,067 more rows]

## Sheet: W260A cAMP intermediates-Fig 5
A bound CNB-A				A bound CNB-B				B bound CNB-A				B bound CNB-B
[truncated: 547 more rows]

## Sheet: cAMP titration-Fig 5
W260A R subunit									W260A CNB-B
[truncated: 76 more rows]

[truncated: 6 more sheets: COREX 1RGS truncation-Fig 6,7, COREX 2QCS-Fig 7, COREX 2QCS truncation-Fig 7, COREX 1RGS-Fig 7, COREX W260A MD-Fig 7, Wildtype MD- Fig S11]
